# Supplementary material for: Lactate-mediated NK cell dysfunction as a prognostic marker and therapeutic target in breast cancer
Source: Cell Death Discov. 2026 Mar 27;12:200. doi: 10.1038/s41420-026-03063-5 (PMC13149829; doi:10.1038/s41420-026-03063-5)
Supplement: Supplementary file 3 — Supplementary Dataset 1 [file 41420_2026_3063_MOESM3_ESM.xlsx]

## Sheet: GSE203441
Transcriptomic profile of MCF-7 cells following HCAR1 knockdown versus control
ID	logFC	P.Value	adj.P.Val
ENSG00000135333.14	4.41772	7.5e-11	9.41e-07
ENSG00000064042.18	-2.5009	1.25e-10	9.41e-07
ENSG00000188641.14	2.57395	1.86e-10	9.41e-07
ENSG00000169851.15	5.00421	3.47e-10	1.23e-06
ENSG00000133687.16	-2.83237	4.07e-10	1.23e-06
ENSG00000254251.1	-2.68471	1.33e-09	3.37e-06
ENSG00000106829.19	2.59011	3.07e-09	6.5e-06
ENSG00000091986.15	3.56194	3.43e-09	6.5e-06
ENSG00000117115.13	-1.21079	4.89e-09	8.23e-06
ENSG00000173714.8	3.37456	5.66e-09	8.29e-06
ENSG00000242779.7	-2.18495	6.02e-09	8.29e-06
ENSG00000203926.5	-4.65074	7.04e-09	8.9e-06
ENSG00000145246.14	2.11519	9.7e-09	1.13e-05
ENSG00000019549.13	1.76047	1.55e-08	1.67e-05
ENSG00000175906.5	-1.33248	2.29e-08	2.32e-05
ENSG00000044524.11	1.56406	2.67e-08	2.53e-05
ENSG00000080200.10	1.78993	3.67e-08	3.28e-05
ENSG00000162981.14	-1.21352	4.32e-08	3.64e-05
ENSG00000159167.12	1.10161	5.1e-08	3.74e-05
ENSG00000123572.17	2.50993	5.35e-08	3.74e-05
ENSG00000157502.13	1.62437	5.85e-08	3.74e-05
ENSG00000184226.15	1.62172	6.23e-08	3.74e-05
ENSG00000135905.19	1.19945	6.31e-08	3.74e-05
ENSG00000218336.9	1.90204	6.36e-08	3.74e-05
ENSG00000145526.12	0.945894	6.36e-08	3.74e-05
ENSG00000251129.2	2.61255	6.42e-08	3.74e-05
ENSG00000241322.11	1.96302	7.21e-08	4e-05
ENSG00000172031.7	-1.04094	7.39e-08	4e-05
ENSG00000265763.4	0.926828	8.16e-08	4.27e-05
ENSG00000203930.12	-1.58321	8.77e-08	4.43e-05
ENSG00000133116.8	1.60781	9.35e-08	4.57e-05
ENSG00000141068.14	1.08205	1.13e-07	5.33e-05
ENSG00000175356.13	1.12508	1.18e-07	5.44e-05
ENSG00000184584.13	-1.56905	1.26e-07	5.63e-05
ENSG00000183098.11	2.24871	1.39e-07	6.01e-05
ENSG00000143365.19	-1.32617	1.56e-07	6.45e-05
ENSG00000196136.18	1.49065	1.59e-07	6.45e-05
ENSG00000073792.16	-1.93983	1.64e-07	6.45e-05
ENSG00000137462.8	1.30899	1.66e-07	6.45e-05
ENSG00000105668.7	-1.47273	1.76e-07	6.66e-05
ENSG00000171533.11	-1.19389	2e-07	7.41e-05
ENSG00000180251.5	1.34956	2.15e-07	7.75e-05
ENSG00000168772.11	-1.61797	2.34e-07	8.15e-05
ENSG00000129675.16	-1.03937	2.37e-07	8.15e-05
ENSG00000133401.16	-0.991429	2.56e-07	8.56e-05
ENSG00000242265.5	-1.21036	2.6e-07	8.56e-05
ENSG00000253125.1	0.808168	2.74e-07	8.73e-05
ENSG00000198682.13	0.788291	2.77e-07	8.73e-05
ENSG00000117519.16	-1.89105	2.82e-07	8.74e-05
ENSG00000053108.17	1.20816	2.9e-07	8.79e-05
ENSG00000148700.15	-1.48359	3.81e-07	0.00011324
ENSG00000215218.4	-1.00222	4.17e-07	0.000118851
ENSG00000188153.14	0.763347	4.2e-07	0.000118851
ENSG00000163347.6	-1.32334	4.24e-07	0.000118851
ENSG00000100234.11	1.15462	4.35e-07	0.000118851
ENSG00000116690.13	-1.83297	4.39e-07	0.000118851
ENSG00000158258.16	-0.811956	4.47e-07	0.000118986
ENSG00000172403.11	0.928717	4.64e-07	0.000121333
ENSG00000006534.16	-1.14456	4.82e-07	0.000123788
ENSG00000197565.16	1.47281	5e-07	0.000124774
ENSG00000135114.12	-1.62635	5.02e-07	0.000124774
ENSG00000169908.12	-0.969514	5.21e-07	0.000126215
ENSG00000136235.17	1.18633	5.25e-07	0.000126215
ENSG00000123119.12	-1.27968	5.39e-07	0.000127656
ENSG00000163082.10	-1.42011	6.06e-07	0.000141205
ENSG00000003096.14	1.7592	6.4e-07	0.000144815
ENSG00000135046.14	1.07895	6.4e-07	0.000144815
ENSG00000071967.12	-1.12824	6.57e-07	0.000144815
ENSG00000073910.22	-1.04308	6.62e-07	0.000144815
ENSG00000100225.18	0.807377	6.69e-07	0.000144815
ENSG00000060982.15	1.2826	7.07e-07	0.000150891
ENSG00000166888.12	-1.27373	7.22e-07	0.000151948
ENSG00000154122.14	-0.804936	7.65e-07	0.000158827
ENSG00000168702.18	-1.7009	8.25e-07	0.000169001
ENSG00000168994.14	-0.939756	8.46e-07	0.000169001
ENSG00000138696.11	1.01411	8.47e-07	0.000169001
ENSG00000151322.19	-1.08599	9.22e-07	0.000181532
ENSG00000184254.17	-0.9144	9.5e-07	0.000184563
ENSG00000144824.21	1.01151	9.63e-07	0.000184714
ENSG00000171992.13	-1.05386	9.86e-07	0.000186809
ENSG00000196917.6	-0.912424	1e-06	0.000186906
ENSG00000121413.12	-1.38796	1.01e-06	0.000186906
ENSG00000143341.12	-1.67342	1.04e-06	0.000186906
ENSG00000223573.7	0.799376	1.05e-06	0.000186906
ENSG00000102683.7	0.873279	1.06e-06	0.000186906
ENSG00000135373.12	-1.01195	1.06e-06	0.000186906
ENSG00000101040.19	-0.682754	1.12e-06	0.000192431
ENSG00000196427.13	1.2257	1.12e-06	0.000192431
ENSG00000135916.16	-0.69978	1.29e-06	0.000219612
ENSG00000250120.8	-2.19161	1.31e-06	0.000220775
ENSG00000107186.16	-0.692877	1.37e-06	0.00022747
ENSG00000174827.14	0.913882	1.38e-06	0.00022747
ENSG00000184828.10	1.30093	1.42e-06	0.000232007
ENSG00000175745.14	0.801979	1.49e-06	0.000240527
ENSG00000146411.6	-1.00192	1.52e-06	0.000243285
ENSG00000159885.14	1.06696	1.57e-06	0.0002455
ENSG00000231131.8	1.04586	1.57e-06	0.0002455
ENSG00000181449.4	0.632829	1.6e-06	0.0002455
ENSG00000176399.4	-0.858149	1.6e-06	0.0002455
ENSG00000109099.15	-0.989328	1.73e-06	0.000259347
ENSG00000256229.8	-0.782803	1.73e-06	0.000259347
ENSG00000150281.6	-1.69969	1.75e-06	0.000259347
ENSG00000117122.14	-1.19755	1.77e-06	0.000259792
ENSG00000205978.6	-0.573992	1.79e-06	0.000260372
ENSG00000121316.11	-0.667825	1.8e-06	0.000260372
ENSG00000131620.17	0.703567	1.88e-06	0.000265229
ENSG00000166473.17	0.74067	1.88e-06	0.000265229
ENSG00000180914.10	0.594432	1.89e-06	0.000265229
ENSG00000125848.10	1.59943	1.92e-06	0.000265229
ENSG00000078246.17	0.861736	1.92e-06	0.000265229
ENSG00000085276.19	-0.817264	1.96e-06	0.000267574
ENSG00000154330.13	-0.681313	2.13e-06	0.000288389
ENSG00000163485.17	1.10207	2.18e-06	0.000292894
ENSG00000132170.22	-0.979036	2.21e-06	0.000293492
ENSG00000050628.20	1.35546	2.37e-06	0.000309913
ENSG00000177519.4	-0.917413	2.37e-06	0.000309913
ENSG00000150961.15	0.692091	2.39e-06	0.000309913
ENSG00000148735.15	-0.926212	2.43e-06	0.000310512
ENSG00000286169.1	-0.954491	2.44e-06	0.000310512
ENSG00000230937.12	1.70088	2.55e-06	0.000319757
ENSG00000158321.18	-1.15086	2.56e-06	0.000319757
ENSG00000125354.23	1.45716	2.57e-06	0.000319757
ENSG00000127990.19	-1.74201	2.65e-06	0.000326406
ENSG00000186594.14	1.11058	2.76e-06	0.000337862
ENSG00000211695.2	-1.68179	2.85e-06	0.000345409
ENSG00000056998.20	-0.583088	2.92e-06	0.000350994
ENSG00000118922.17	0.799371	2.98e-06	0.000355474
ENSG00000137142.5	1.24081	3.09e-06	0.0003661
ENSG00000085063.17	0.648133	3.22e-06	0.000377435
ENSG00000147883.12	0.6199	3.24e-06	0.000377435
ENSG00000091136.14	-0.769713	3.34e-06	0.000386499
ENSG00000281406.2	-1.0688	3.4e-06	0.000390269
ENSG00000259583.3	-0.870171	3.54e-06	0.000402923
ENSG00000169894.18	-1.28192	3.59e-06	0.000405616
ENSG00000204539.4	1.00591	3.63e-06	0.000407822
ENSG00000185666.15	1.15549	3.67e-06	0.00040871
ENSG00000062282.15	0.716261	3.74e-06	0.000413877
ENSG00000204128.6	-0.654242	3.8e-06	0.000417304
ENSG00000099954.18	-1.08488	3.9e-06	0.000425207
ENSG00000204019.5	-1.36379	3.96e-06	0.000428761
ENSG00000244122.2	1.67339	4.03e-06	0.000433557
ENSG00000250091.3	-0.884409	4.06e-06	0.000433895
ENSG00000285637.2	-1.15508	4.13e-06	0.000437819
ENSG00000169439.12	0.901102	4.18e-06	0.00044031
ENSG00000138271.6	0.756029	4.32e-06	0.000451982
ENSG00000169919.17	-0.751393	4.46e-06	0.00046287
ENSG00000141279.16	0.594408	4.55e-06	0.00046887
ENSG00000140795.13	-0.976117	4.61e-06	0.000472387
ENSG00000285094.1	1.76619	4.67e-06	0.000473499
ENSG00000188488.14	1.63469	4.69e-06	0.000473499
ENSG00000177707.11	0.893305	4.84e-06	0.000485597
ENSG00000074410.14	-0.558334	4.98e-06	0.000496446
ENSG00000107099.15	-0.694784	5.18e-06	0.000512765
ENSG00000073282.13	0.93855	5.24e-06	0.000516146
ENSG00000125378.16	-0.642128	5.62e-06	0.000549547
ENSG00000100422.14	-0.52748	5.67e-06	0.000550843
ENSG00000104081.14	-0.538632	5.83e-06	0.000559742
ENSG00000119681.12	-0.742972	5.83e-06	0.000559742
ENSG00000175505.11	0.617454	7.12e-06	0.000678672
ENSG00000166833.21	0.754982	7.26e-06	0.000688046
ENSG00000107984.10	-0.574194	7.49e-06	0.000705216
ENSG00000105711.12	0.840752	7.61e-06	0.000712029
ENSG00000138735.16	-0.659524	8.12e-06	0.000755046
ENSG00000127863.15	0.982804	8.47e-06	0.000773884
ENSG00000279970.1	-0.777832	8.49e-06	0.000773884
ENSG00000092969.12	-0.808237	8.52e-06	0.000773884
ENSG00000069535.14	0.839237	8.53e-06	0.000773884
ENSG00000111229.16	0.6174	8.68e-06	0.000777291
ENSG00000166509.12	-0.668152	8.71e-06	0.000777291
ENSG00000184012.12	-0.616715	8.77e-06	0.000777291
ENSG00000168386.18	-0.900898	8.77e-06	0.000777291
ENSG00000146151.13	0.874717	9.05e-06	0.000797941
ENSG00000172478.18	-0.810463	9.2e-06	0.000806031
ENSG00000184867.14	1.06518	9.46e-06	0.000819491
ENSG00000165694.9	1.17399	9.49e-06	0.000819491
ENSG00000135842.17	0.762442	9.52e-06	0.000819491
ENSG00000135218.19	1.16351	9.69e-06	0.000829921
ENSG00000150551.11	0.727128	1.04e-05	0.000877288
ENSG00000139211.6	0.683676	1.04e-05	0.000877288
ENSG00000151320.11	-0.915397	1.05e-05	0.000877288
ENSG00000256043.3	1.51512	1.05e-05	0.000877288
ENSG00000140199.12	-0.669575	1.05e-05	0.000877288
ENSG00000135709.12	0.68746	1.07e-05	0.000879944
ENSG00000227039.6	1.20264	1.07e-05	0.000879944
ENSG00000256751.6	-0.922596	1.07e-05	0.000879944
ENSG00000102362.15	0.531737	1.09e-05	0.000885638
ENSG00000183741.12	-0.511967	1.1e-05	0.000894451
ENSG00000087085.15	-1.11492	1.13e-05	0.000912843
ENSG00000079102.16	1.04319	1.15e-05	0.000919314
ENSG00000130600.19	1.02147	1.15e-05	0.000920511
ENSG00000080298.15	-0.624634	1.18e-05	0.000930382
ENSG00000164761.9	0.598998	1.18e-05	0.000930382
ENSG00000205861.12	0.66634	1.2e-05	0.000940701
ENSG00000171401.15	0.979682	1.2e-05	0.000941474
ENSG00000139044.12	-1.20829	1.24e-05	0.000963384
ENSG00000058668.14	-0.514756	1.25e-05	0.000970312
ENSG00000196335.13	-2.03134	1.28e-05	0.000987647
ENSG00000286342.1	-0.670524	1.31e-05	0.00100005
ENSG00000117595.12	-0.430782	1.33e-05	0.00101127
ENSG00000111879.20	1.04397	1.35e-05	0.00101735
ENSG00000127184.13	0.660087	1.35e-05	0.00101735
ENSG00000143995.20	0.683521	1.38e-05	0.00103511
ENSG00000231672.7	0.830961	1.49e-05	0.00111543
ENSG00000211689.7	-1.83978	1.51e-05	0.00112171
ENSG00000104267.10	1.39328	1.55e-05	0.00114787
ENSG00000248663.6	-0.436375	1.56e-05	0.00114787
ENSG00000103196.12	-0.550043	1.57e-05	0.00114787
ENSG00000120549.18	-0.437617	1.6e-05	0.00116316
ENSG00000108244.17	1.09145	1.62e-05	0.00117444
ENSG00000139055.7	-0.975181	1.66e-05	0.00119418
ENSG00000135838.13	0.488135	1.66e-05	0.00119418
ENSG00000039139.9	-0.839971	1.71e-05	0.00121815
ENSG00000196218.13	-1.00426	1.72e-05	0.00121815
ENSG00000173930.9	0.829147	1.73e-05	0.00121815
ENSG00000100380.14	-0.414789	1.73e-05	0.00121815
ENSG00000095596.12	-1.32446	1.76e-05	0.0012345
ENSG00000062038.14	-0.642994	1.77e-05	0.0012345
ENSG00000268864.4	0.611527	1.79e-05	0.00124688
ENSG00000249346.7	0.906194	1.85e-05	0.00127839
ENSG00000074527.13	-0.726643	1.87e-05	0.00128301
ENSG00000140937.14	0.787073	1.88e-05	0.00128301
ENSG00000241361.8	0.787633	1.88e-05	0.00128301
ENSG00000102401.20	0.461975	1.9e-05	0.00128814
ENSG00000108439.11	0.444174	1.9e-05	0.0012886
ENSG00000106025.9	0.899027	1.92e-05	0.00129298
ENSG00000243244.6	-0.824983	1.96e-05	0.00131361
ENSG00000268104.3	-0.804877	1.98e-05	0.00131893
ENSG00000185432.12	-0.763933	1.99e-05	0.00132347
ENSG00000171631.14	0.96504	2.02e-05	0.00133538
ENSG00000128917.8	-2.00524	2.03e-05	0.00133705
ENSG00000204950.4	0.766316	2.06e-05	0.00134877
ENSG00000276850.5	0.712661	2.07e-05	0.00134934
ENSG00000133962.8	1.03079	2.07e-05	0.00134934
ENSG00000113140.11	-1.66927	2.1e-05	0.00135964
ENSG00000153294.12	0.646233	2.13e-05	0.00137117
ENSG00000124343.13	0.534153	2.13e-05	0.00137117
ENSG00000180336.18	0.842773	2.16e-05	0.00137933
ENSG00000108018.15	1.43255	2.22e-05	0.00140431
ENSG00000135547.9	-1.06193	2.22e-05	0.00140431
ENSG00000250722.6	-0.911018	2.22e-05	0.00140431
ENSG00000138759.19	-1.09635	2.25e-05	0.00141419
ENSG00000121361.5	-0.653466	2.26e-05	0.00141439
ENSG00000164125.15	1.01648	2.27e-05	0.00141439
ENSG00000166147.14	-1.70664	2.3e-05	0.00142495
ENSG00000139679.15	0.843588	2.32e-05	0.00142495
ENSG00000150051.14	1.4875	2.33e-05	0.00142495
ENSG00000117318.9	1.2595	2.33e-05	0.00142495
ENSG00000155893.13	-0.514937	2.33e-05	0.00142495
ENSG00000158528.12	-0.565488	2.37e-05	0.00143987
ENSG00000100362.13	-1.23276	2.37e-05	0.00143987
ENSG00000173467.9	-0.86006	2.4e-05	0.00144439
ENSG00000187764.11	0.459217	2.4e-05	0.00144439
ENSG00000287725.1	1.0433	2.44e-05	0.00146084
ENSG00000076356.7	0.764645	2.45e-05	0.00146084
ENSG00000182782.8	-0.688347	2.46e-05	0.00146084
ENSG00000138347.15	-0.596285	2.47e-05	0.00146084
ENSG00000119922.10	-2.32292	2.53e-05	0.00148618
ENSG00000169116.11	2.80812	2.53e-05	0.00148618
ENSG00000154639.19	-0.829865	2.55e-05	0.00149321
ENSG00000119638.13	-0.458698	2.56e-05	0.00149321
ENSG00000244968.7	-0.771049	2.58e-05	0.00149321
ENSG00000182628.13	0.568265	2.59e-05	0.00149321
ENSG00000112139.16	-0.957093	2.59e-05	0.00149321
ENSG00000251002.8	-0.693335	2.65e-05	0.00152326
ENSG00000100376.12	-0.501893	2.71e-05	0.00154864
ENSG00000064655.19	-0.576582	2.74e-05	0.00156114
ENSG00000111348.9	-0.671543	2.75e-05	0.0015628
ENSG00000182263.14	0.900322	2.82e-05	0.00158841
ENSG00000137500.9	0.573539	2.82e-05	0.00158841
ENSG00000204514.10	0.584563	2.86e-05	0.00160389
ENSG00000130962.17	0.921912	2.87e-05	0.00160398
ENSG00000248429.5	0.836222	2.91e-05	0.00160744
ENSG00000169239.13	0.50562	2.92e-05	0.00160744
ENSG00000260852.1	-0.4539	2.92e-05	0.00160744
ENSG00000168671.10	-0.764411	2.92e-05	0.00160744
ENSG00000278318.5	0.41126	2.93e-05	0.00160744
ENSG00000286388.1	-0.717835	3.04e-05	0.00165658
ENSG00000026103.22	0.568509	3.04e-05	0.00165658
ENSG00000253154.2	1.41339	3.1e-05	0.00168398
ENSG00000029725.17	0.503841	3.17e-05	0.00171517
ENSG00000162989.5	0.712696	3.18e-05	0.00171666
ENSG00000117114.20	0.995594	3.29e-05	0.00176206
ENSG00000119227.8	-0.524591	3.29e-05	0.00176206
ENSG00000183018.9	0.692295	3.31e-05	0.00176571
ENSG00000184194.6	-0.496575	3.37e-05	0.00179445
ENSG00000262155.2	-0.694754	3.39e-05	0.00179831
ENSG00000198780.12	-0.630732	3.46e-05	0.0018264
ENSG00000152284.5	-0.646928	3.47e-05	0.0018264
ENSG00000163362.11	-0.579714	3.49e-05	0.00183218
ENSG00000176463.14	0.387307	3.57e-05	0.00186764
ENSG00000129116.19	0.457241	3.63e-05	0.00188817
ENSG00000169031.20	0.65666	3.64e-05	0.00188817
ENSG00000156398.13	0.396709	3.66e-05	0.00189224
ENSG00000188613.7	-0.822934	3.67e-05	0.00189224
ENSG00000125430.9	1.10155	3.77e-05	0.00193726
ENSG00000237126.8	-1.13022	3.78e-05	0.00193726
ENSG00000185745.10	-1.69932	3.8e-05	0.00193739
ENSG00000141639.12	1.52367	3.89e-05	0.00197824
ENSG00000171016.12	-1.45928	3.98e-05	0.00201899
ENSG00000259527.2	-1.1622	4.01e-05	0.00202447
ENSG00000100227.18	-0.39103	4.04e-05	0.00203185
ENSG00000177108.5	0.569643	4.05e-05	0.00203185
ENSG00000170791.18	0.445602	4.06e-05	0.00203185
ENSG00000138641.18	0.55253	4.11e-05	0.00205033
ENSG00000069020.18	0.393361	4.15e-05	0.00206437
ENSG00000174233.11	-0.442604	4.25e-05	0.00210546
ENSG00000137726.17	-0.640931	4.3e-05	0.00212298
ENSG00000170525.21	-0.413064	4.37e-05	0.00215053
ENSG00000130558.19	0.37873	4.47e-05	0.00219433
ENSG00000123096.11	-0.712359	4.5e-05	0.0021999
ENSG00000147041.12	0.444321	4.56e-05	0.00222127
ENSG00000171954.13	-0.859271	4.64e-05	0.00225452
ENSG00000160862.13	0.889034	4.79e-05	0.00231737
ENSG00000153814.13	0.661939	4.84e-05	0.00233833
ENSG00000153208.17	-0.50776	4.89e-05	0.00235525
ENSG00000135678.12	-0.500008	5.01e-05	0.00240435
ENSG00000106624.11	-0.627923	5.09e-05	0.00243447
ENSG00000106123.12	-1.50166	5.18e-05	0.00245976
ENSG00000128045.7	-0.609181	5.19e-05	0.00245976
ENSG00000173210.19	0.377432	5.19e-05	0.00245976
ENSG00000047457.14	-1.52695	5.32e-05	0.00250886
ENSG00000182732.18	-0.687827	5.33e-05	0.00250886
ENSG00000185950.9	-0.681628	5.44e-05	0.00255154
ENSG00000138642.15	0.382605	5.47e-05	0.00255703
ENSG00000185133.14	-0.948691	5.56e-05	0.00259408
ENSG00000198053.11	-0.873529	5.64e-05	0.00262374
ENSG00000121281.13	-0.611763	5.68e-05	0.00263242
ENSG00000159882.13	0.422509	5.7e-05	0.00263242
ENSG00000156030.13	-0.408199	5.73e-05	0.00263839
ENSG00000064787.13	-0.504448	5.81e-05	0.00266452
ENSG00000115468.12	-0.500088	5.85e-05	0.00266452
ENSG00000176406.23	-0.772041	5.85e-05	0.00266452
ENSG00000131746.13	0.961916	5.87e-05	0.00266452
ENSG00000145569.6	-0.85605	5.88e-05	0.00266452
ENSG00000122035.7	-0.951949	5.89e-05	0.00266452
ENSG00000267680.5	0.581955	5.95e-05	0.00267773
ENSG00000125629.15	-0.553979	5.95e-05	0.00267773
ENSG00000154917.11	-0.719383	6.03e-05	0.00270606
ENSG00000133460.19	-0.481486	6.08e-05	0.00271681
ENSG00000145730.20	0.377928	6.24e-05	0.00277929
ENSG00000260604.2	-0.813022	6.25e-05	0.00277929
ENSG00000111319.13	-0.716988	6.3e-05	0.00279258
ENSG00000236753.7	0.758811	6.36e-05	0.00280911
ENSG00000155966.14	-1.70646	6.4e-05	0.00282072
ENSG00000144369.13	-0.603229	6.62e-05	0.0029093
ENSG00000204516.10	0.603846	6.76e-05	0.00295433
ENSG00000006747.15	0.48878	6.76e-05	0.00295433
ENSG00000279689.1	-0.491301	6.93e-05	0.00301241
ENSG00000255774.2	0.786342	6.94e-05	0.00301241
ENSG00000076067.13	-0.549594	6.98e-05	0.00302284
ENSG00000140527.15	-0.581826	7.05e-05	0.0030427
ENSG00000179388.9	0.812382	7.1e-05	0.00305601
ENSG00000135899.17	0.414669	7.13e-05	0.00305992
ENSG00000133104.14	0.557229	7.16e-05	0.00306686
ENSG00000164659.15	0.518146	7.22e-05	0.00307524
ENSG00000169604.19	-0.444194	7.24e-05	0.00307524
ENSG00000100364.18	-0.377276	7.26e-05	0.00307524
ENSG00000162599.17	-0.54849	7.28e-05	0.00307524
ENSG00000010818.10	-0.395543	7.28e-05	0.00307524
ENSG00000114805.17	-0.680071	7.32e-05	0.00308072
ENSG00000108468.15	0.419556	7.34e-05	0.0030839
ENSG00000145703.16	-0.866265	7.44e-05	0.00311361
ENSG00000173559.14	0.83248	7.48e-05	0.00312376
ENSG00000272419.6	-0.400006	7.5e-05	0.00312376
ENSG00000154240.17	-0.660289	7.54e-05	0.00313198
ENSG00000182195.9	-0.684113	7.65e-05	0.00316873
ENSG00000170482.17	-1.12193	7.67e-05	0.00316953
ENSG00000143333.7	-0.400075	7.78e-05	0.00320402
ENSG00000255690.3	-0.58262	7.9e-05	0.00324031
ENSG00000198502.6	0.881203	7.95e-05	0.00324031
ENSG00000248019.3	0.851024	7.98e-05	0.00324031
ENSG00000106852.15	0.454866	7.99e-05	0.00324031
ENSG00000235205.1	0.603006	7.99e-05	0.00324031
ENSG00000165194.15	0.958718	8.02e-05	0.00324031
ENSG00000146013.11	-0.877387	8.02e-05	0.00324031
ENSG00000111912.20	-0.385481	8.04e-05	0.00324031
ENSG00000168785.8	-0.685996	8.08e-05	0.00324914
ENSG00000241484.9	-0.503306	8.25e-05	0.00330797
ENSG00000183036.11	0.767801	8.29e-05	0.00331426
ENSG00000127125.9	0.334474	8.34e-05	0.00332512
ENSG00000105388.16	0.564398	8.36e-05	0.00332512
ENSG00000168765.17	-0.476962	8.45e-05	0.00334799
ENSG00000147862.17	-0.499888	8.46e-05	0.00334799
ENSG00000184634.16	-0.368332	8.59e-05	0.00339031
ENSG00000106789.13	-0.62185	8.65e-05	0.00340648
ENSG00000126778.12	-0.472168	8.75e-05	0.00343294
ENSG00000091262.15	-0.832516	8.77e-05	0.00343294
ENSG00000144452.15	0.579336	8.79e-05	0.00343294
ENSG00000253438.4	-0.41387	8.84e-05	0.00344438
ENSG00000150687.12	-0.36879	8.92e-05	0.00346764
ENSG00000151715.8	-0.471123	9.04e-05	0.00350117
ENSG00000255398.3	-0.983387	9.05e-05	0.00350117
ENSG00000225614.4	-1.02333	9.11e-05	0.00350581
ENSG00000127249.15	-0.783827	9.11e-05	0.00350581
ENSG00000168539.4	-0.833669	9.5e-05	0.00363768
ENSG00000187678.9	-0.727431	9.51e-05	0.00363768
ENSG00000265972.6	0.625087	9.53e-05	0.00363768
ENSG00000119699.7	-0.454713	9.7e-05	0.00369136
ENSG00000123191.16	-0.368973	9.74e-05	0.00369136
ENSG00000091490.11	0.346319	9.74e-05	0.00369136
ENSG00000196502.11	-0.486686	9.8e-05	0.00369136
ENSG00000100842.13	-1.22582	9.82e-05	0.00369136
ENSG00000157703.16	-0.708318	9.82e-05	0.00369136
ENSG00000145808.10	0.36771	9.84e-05	0.00369136
ENSG00000168661.14	0.488655	9.87e-05	0.0036949
ENSG00000137266.14	-0.346073	9.98e-05	0.00372781
ENSG00000121297.8	-0.660746	0.000100094	0.00372781
ENSG00000257446.4	0.791753	0.000101023	0.00374093
ENSG00000170390.16	-1.1515	0.000101607	0.00374093
ENSG00000051523.11	1.16373	0.000101902	0.00374093
ENSG00000185885.16	-0.831224	0.000102151	0.00374093
ENSG00000150676.12	0.531078	0.000102327	0.00374093
ENSG00000258354.1	-0.819477	0.000102343	0.00374093
ENSG00000166974.13	0.626274	0.000102503	0.00374093
ENSG00000226711.7	-0.66134	0.000102874	0.00374093
ENSG00000258744.2	-0.49085	0.000102894	0.00374093
ENSG00000146267.12	-0.44473	0.000102914	0.00374093
ENSG00000235217.6	-0.475605	0.000104067	0.00377379
ENSG00000164236.12	-0.572142	0.000104508	0.00377912
ENSG00000113389.16	-0.351491	0.000104801	0.00377912
ENSG00000166831.9	-0.738255	0.000105341	0.00377912
ENSG00000273186.1	0.578781	0.000105379	0.00377912
ENSG00000154127.10	0.65461	0.00010546	0.00377912
ENSG00000071575.11	0.858032	0.000106002	0.00378957
ENSG00000180867.11	-0.427887	0.000107362	0.00382914
ENSG00000203943.8	-0.817807	0.000108158	0.00384848
ENSG00000120322.4	-1.1557	0.000109489	0.00388673
ENSG00000144355.15	-0.570598	0.000110936	0.0039289
ENSG00000230836.1	0.796789	0.000112154	0.00395673
ENSG00000187372.11	-0.514585	0.000112244	0.00395673
ENSG00000070614.15	-0.426402	0.000113381	0.00398753
ENSG00000134595.8	-0.497807	0.000113876	0.00399354
ENSG00000118096.8	0.503968	0.000114079	0.00399354
ENSG00000178922.16	0.577704	0.000115179	0.00401579
ENSG00000272086.1	-0.486166	0.000115244	0.00401579
ENSG00000099994.11	-0.827365	0.000117224	0.00407542
ENSG00000165029.16	0.558428	0.000117934	0.0040907
ENSG00000174640.15	-0.683723	0.000118663	0.0041066
ENSG00000132386.11	0.8509	0.000119344	0.00411838
ENSG00000197479.7	-1.28835	0.000119813	0.00411838
ENSG00000272323.1	-0.691059	0.000119839	0.00411838
ENSG00000225792.2	-0.938442	0.000120334	0.00411838
ENSG00000130045.16	0.558043	0.000120362	0.00411838
ENSG00000057704.13	-0.890234	0.000121193	0.0041342
ENSG00000142149.9	-0.547951	0.000121369	0.0041342
ENSG00000121552.4	-0.689899	0.0001226	0.00416676
ENSG00000012171.20	0.857605	0.000123348	0.00418279
ENSG00000245498.7	-0.678251	0.000123919	0.00418905
ENSG00000079277.21	0.319793	0.000124085	0.00418905
ENSG00000090339.9	0.780271	0.000125662	0.00422389
ENSG00000130635.16	0.680223	0.000125675	0.00422389
ENSG00000103888.17	0.450995	0.000127216	0.00426623
ENSG00000183354.12	-0.374558	0.000127646	0.0042712
ENSG00000235109.7	-0.469068	0.000127952	0.00427202
ENSG00000099256.19	-0.567635	0.000128992	0.00429707
ENSG00000161955.16	-0.476073	0.000129269	0.00429707
ENSG00000155158.20	-0.537262	0.000130943	0.0043408
ENSG00000181104.7	-0.669859	0.000131158	0.0043408
ENSG00000120833.14	-0.519414	0.000131854	0.00435435
ENSG00000075290.8	-0.91439	0.000133374	0.00439497
ENSG00000076685.18	0.356093	0.000133806	0.00439964
ENSG00000124224.17	0.482504	0.000135332	0.00443609
ENSG00000247934.4	-0.53469	0.0001355	0.00443609
ENSG00000186567.13	0.797222	0.000136133	0.0044472
ENSG00000009780.15	0.486044	0.000137998	0.00449844
ENSG00000131773.14	0.473294	0.000139344	0.00453256
ENSG00000164574.16	0.35021	0.000139703	0.00453363
ENSG00000086062.12	0.46953	0.000139975	0.00453363
ENSG00000164251.5	-0.516453	0.000140424	0.00453828
ENSG00000135318.12	-0.546947	0.000140995	0.00453828
ENSG00000254024.1	0.618806	0.000141017	0.00453828
ENSG00000245904.4	1.18177	0.000141729	0.00455155
ENSG00000203865.10	-0.33778	0.00014316	0.00458778
ENSG00000012124.17	0.553155	0.000143986	0.00460033
ENSG00000162817.7	-0.511663	0.000144159	0.00460033
ENSG00000081803.16	0.3588	0.000144677	0.00460716
ENSG00000112852.7	-0.324386	0.000146508	0.00465571
ENSG00000165821.12	-0.484723	0.000147296	0.00467095
ENSG00000147872.10	-0.437012	0.000148472	0.00469841
ENSG00000197415.12	0.632445	0.000150138	0.00473964
ENSG00000145819.18	0.348534	0.0001504	0.00473964
ENSG00000197841.15	0.370775	0.000153652	0.00483207
ENSG00000182240.16	-0.337172	0.00015466	0.00484807
ENSG00000154099.18	0.55016	0.000154863	0.00484807
ENSG00000142973.14	-0.381035	0.00015512	0.00484807
ENSG00000175928.6	-1.25649	0.000155796	0.00485916
ENSG00000181634.8	-1.23142	0.000156559	0.00486857
ENSG00000076554.15	0.475893	0.00015674	0.00486857
ENSG00000232229.6	-0.479227	0.000157658	0.00488607
ENSG00000135926.15	-0.533669	0.000157948	0.00488607
ENSG00000107562.16	-0.562896	0.00015827	0.00488607
ENSG00000101188.5	-0.422237	0.000159003	0.00489871
ENSG00000147255.19	-0.887804	0.000160607	0.00493811
ENSG00000132561.14	-0.483538	0.000161517	0.00495227
ENSG00000002919.14	0.390817	0.000161721	0.00495227
ENSG00000115548.17	0.300912	0.000162523	0.0049592
ENSG00000169991.11	-0.393509	0.000162633	0.0049592
ENSG00000171033.13	-0.579908	0.000162929	0.0049592
ENSG00000159917.17	0.521017	0.000164678	0.00500239
ENSG00000108352.12	0.526328	0.000166123	0.00503618
ENSG00000173320.12	0.417933	0.000167212	0.00505908
ENSG00000164305.19	0.443438	0.000167557	0.00505943
ENSG00000071282.12	0.651904	0.000170183	0.00512193
ENSG00000182117.6	-0.38883	0.000170303	0.00512193
ENSG00000176454.14	-0.358061	0.000170929	0.00513057
ENSG00000231437.3	-0.619265	0.000172955	0.00518114
ENSG00000286760.1	-0.578526	0.000173433	0.00518519
ENSG00000089486.17	0.990577	0.000174261	0.00519969
ENSG00000167721.11	0.328416	0.000174733	0.00520355
ENSG00000197757.8	-0.495204	0.000175336	0.00521125
ENSG00000164626.9	0.351953	0.000176246	0.00522807
ENSG00000249846.7	-0.419628	0.000178313	0.00527905
ENSG00000114302.16	0.354911	0.000179775	0.00531195
ENSG00000245060.8	0.418585	0.000180322	0.00531774
ENSG00000110492.15	-0.515074	0.000182205	0.00536283
ENSG00000162645.13	0.792177	0.000183296	0.00537427
ENSG00000167653.5	-0.702333	0.000183302	0.00537427
ENSG00000234494.7	0.541841	0.00018516	0.00541826
ENSG00000167723.15	1.5408	0.00018577	0.00542172
ENSG00000151612.18	-0.73494	0.000185994	0.00542172
ENSG00000087076.9	-1.09297	0.000186828	0.00543058
ENSG00000181085.15	0.911486	0.000187014	0.00543058
ENSG00000157193.18	0.401736	0.000187848	0.00544436
ENSG00000183784.7	-0.800043	0.000189421	0.00547948
ENSG00000196396.10	0.360141	0.000190088	0.00548386
ENSG00000107020.10	-0.357153	0.000190296	0.00548386
ENSG00000145632.15	0.306867	0.000191199	0.00549055
ENSG00000102048.16	0.476336	0.000191253	0.00549055
ENSG00000206530.11	0.603218	0.000193845	0.00555443
ENSG00000244242.2	0.67029	0.000196139	0.00560957
ENSG00000151892.14	-0.430285	0.000196845	0.00561916
ENSG00000150995.19	0.331415	0.000197329	0.0056224
ENSG00000079819.19	0.421339	0.00019921	0.00566533
ENSG00000228065.11	0.836136	0.000200408	0.0056875
ENSG00000176928.7	-0.588729	0.000201095	0.0056875
ENSG00000260430.2	-0.532371	0.000201115	0.0056875
ENSG00000273812.3	-0.805776	0.000201624	0.00569128
ENSG00000106366.9	1.03425	0.000202197	0.00569684
ENSG00000250303.4	-0.839699	0.000205207	0.00577093
ENSG00000087258.15	0.717901	0.000206071	0.00578448
ENSG00000251364.7	-0.725459	0.000210163	0.00588846
ENSG00000106688.12	-0.587872	0.00021126	0.00590825
ENSG00000119673.14	-0.437144	0.000212312	0.00592676
ENSG00000053524.12	-0.461322	0.000213224	0.00593429
ENSG00000140479.17	-0.445921	0.000213365	0.00593429
ENSG00000152270.9	-0.965141	0.000215158	0.00597319
ENSG00000171724.3	-0.582384	0.000215592	0.0059743
ENSG00000185467.7	1.04041	0.000218507	0.00604404
ENSG00000148344.11	0.42384	0.000219266	0.00605397
ENSG00000113594.10	-0.667548	0.000221762	0.00611177
ENSG00000258072.1	-0.406878	0.000222761	0.00612698
ENSG00000130294.16	-0.617948	0.000223123	0.00612698
ENSG00000139625.13	-0.57043	0.000224125	0.00614339
ENSG00000118156.12	0.589264	0.000225058	0.00615783
ENSG00000128833.13	0.343108	0.00022587	0.00616889
ENSG00000136478.7	0.288076	0.000228109	0.00621312
ENSG00000102393.12	0.432695	0.000228349	0.00621312
ENSG00000157064.11	-0.699584	0.000228915	0.00621312
ENSG00000164294.14	0.503567	0.000229129	0.00621312
ENSG00000185352.8	-0.44201	0.000230531	0.00623999
ENSG00000125266.8	-0.430591	0.000232482	0.00627846
ENSG00000139219.19	-0.689051	0.000232781	0.00627846
ENSG00000146197.9	-0.396911	0.000234775	0.006321
ENSG00000273783.1	-0.465181	0.000235278	0.0063233
ENSG00000100077.15	-0.586001	0.000236266	0.00633863
ENSG00000197134.13	0.735467	0.000236926	0.00633954
ENSG00000230699.2	-0.580686	0.000237137	0.00633954
ENSG00000266173.7	0.297551	0.000237758	0.00634495
ENSG00000225431.1	-0.97908	0.000242181	0.00644793
ENSG00000226953.8	0.497889	0.000242467	0.00644793
ENSG00000019186.10	2.06577	0.000243282	0.00645826
ENSG00000116701.15	0.498802	0.00024428	0.00647285
ENSG00000274265.5	-0.427647	0.000244686	0.00647285
ENSG00000180357.9	-0.325445	0.000250408	0.00661268
ENSG00000166750.10	0.548929	0.000252031	0.00662138
ENSG00000232118.2	0.800006	0.000252138	0.00662138
ENSG00000132481.7	-0.651453	0.000252172	0.00662138
ENSG00000286193.2	-0.804528	0.000252484	0.00662138
ENSG00000082641.16	0.379938	0.000254638	0.00666632
ENSG00000103534.17	-0.429633	0.000255945	0.006689
ENSG00000052795.13	0.528345	0.000259645	0.00676898
ENSG00000237004.4	-0.49222	0.000260302	0.00676898
ENSG00000185215.10	-0.456125	0.000260345	0.00676898
ENSG00000162434.13	0.345833	0.000262775	0.00682044
ENSG00000136854.22	-0.297927	0.00026467	0.00685745
ENSG00000128567.17	0.28501	0.000265105	0.00685745
ENSG00000183688.4	-0.548979	0.000265895	0.00686616
ENSG00000249898.8	-0.635826	0.000267341	0.00688286
ENSG00000109472.14	0.38353	0.00026745	0.00688286
ENSG00000144290.17	0.530116	0.000269186	0.00691581
ENSG00000026559.14	-0.741616	0.000270262	0.0069317
ENSG00000104419.16	-0.420741	0.000271466	0.00693913
ENSG00000280649.2	-0.764198	0.000271469	0.00693913
ENSG00000135374.11	-0.4538	0.000272377	0.00693913
ENSG00000196189.13	-0.453854	0.000272383	0.00693913
ENSG00000185818.8	-0.578242	0.000273358	0.00695229
ENSG00000168916.15	1.15743	0.000274042	0.00695504
ENSG00000116106.12	-0.350691	0.000274384	0.00695504
ENSG00000047597.7	-0.672187	0.000274998	0.0069579
ENSG00000167384.10	0.44207	0.000275415	0.0069579
ENSG00000165474.8	-0.707644	0.000278579	0.00702612
ENSG00000196236.13	-0.420629	0.000279202	0.00703013
ENSG00000189127.8	0.526171	0.000286753	0.00720829
ENSG00000165521.15	0.45562	0.000291743	0.00731257
ENSG00000181019.13	-0.419775	0.000291866	0.00731257
ENSG00000120875.9	0.301339	0.000293264	0.00731355
ENSG00000280279.1	-0.568003	0.000293276	0.00731355
ENSG00000132031.13	0.562068	0.000293353	0.00731355
ENSG00000155380.12	0.548228	0.000296027	0.00736811
ENSG00000107796.13	0.362117	0.000298771	0.00742421
ENSG00000197106.7	-0.652006	0.000299729	0.00743584
ENSG00000231419.6	0.439415	0.000305215	0.00755957
ENSG00000232480.1	-0.728424	0.000305933	0.00756499
ENSG00000160408.14	-0.342586	0.000307879	0.00760071
ENSG00000188921.14	0.905793	0.000309256	0.00760898
ENSG00000006757.12	-0.648971	0.000309719	0.00760898
ENSG00000011201.12	-0.309543	0.00030972	0.00760898
ENSG00000035862.12	0.369293	0.000311621	0.00763293
ENSG00000164741.15	-0.378345	0.000311702	0.00763293
ENSG00000162627.17	0.464694	0.000312785	0.00764708
ENSG00000119686.10	0.360483	0.000315233	0.0076941
ENSG00000171604.12	0.338169	0.000315723	0.0076941
ENSG00000117748.10	0.324366	0.000316337	0.00769668
ENSG00000272556.2	-0.385054	0.000317321	0.00770827
ENSG00000184515.11	0.512017	0.000322057	0.00781078
ENSG00000103187.8	0.340737	0.000325294	0.00787668
ENSG00000144857.14	-0.711019	0.00032588	0.0078783
ENSG00000137628.17	-0.936985	0.000327013	0.00789308
ENSG00000276791.1	-0.515947	0.000329198	0.00792061
ENSG00000156958.15	-0.322691	0.000329198	0.00792061
ENSG00000189423.13	0.789789	0.000330735	0.00794498
ENSG00000246985.8	-0.658226	0.000332143	0.00796617
ENSG00000198189.11	-0.657373	0.000333981	0.00799759
ENSG00000100626.17	-0.405833	0.00033557	0.0080158
ENSG00000102243.13	-0.746777	0.000335799	0.0080158
ENSG00000117400.18	-0.627541	0.00033694	0.00803041
ENSG00000068366.20	0.710912	0.000339983	0.00809021
ENSG00000161642.17	-0.440755	0.00034147	0.00811287
ENSG00000170500.13	0.509981	0.000348292	0.00823598
ENSG00000161996.19	0.874232	0.000349429	0.00823598
ENSG00000239282.8	-0.402122	0.000349852	0.00823598
ENSG00000197168.13	-0.39301	0.000350284	0.00823598
ENSG00000092096.17	-0.52637	0.000350695	0.00823598
ENSG00000108602.18	-1.20856	0.000350824	0.00823598
ENSG00000051108.15	0.401438	0.000350913	0.00823598
ENSG00000159128.14	-0.444875	0.000351202	0.00823598
ENSG00000154237.13	-0.351969	0.000352172	0.00823598
ENSG00000197635.10	0.969546	0.000352533	0.00823598
ENSG00000124493.14	-0.548992	0.000352629	0.00823598
ENSG00000234616.9	-0.287507	0.000354301	0.00824124
ENSG00000153714.6	-0.527392	0.000354323	0.00824124
ENSG00000108424.10	0.311589	0.000355482	0.00824124
ENSG00000121858.11	-0.341915	0.000355551	0.00824124
ENSG00000189060.5	-0.388391	0.000355573	0.00824124
ENSG00000285943.1	0.358439	0.000358837	0.0083042
ENSG00000163584.18	0.472394	0.000359987	0.00831812
ENSG00000186472.20	-0.774717	0.000360769	0.0083214
ENSG00000188549.12	-0.938198	0.000361227	0.0083214
ENSG00000100867.15	0.493147	0.000363521	0.00836154
ENSG00000137038.8	-0.421732	0.000364214	0.00836478
ENSG00000113396.13	0.500672	0.000365382	0.00837892
ENSG00000165568.18	0.271772	0.000366175	0.0083844
ENSG00000184730.11	-0.927619	0.000367249	0.00839039
ENSG00000138100.14	-0.731175	0.000367543	0.00839039
ENSG00000143862.8	-0.36294	0.000369566	0.00841696
ENSG00000164032.12	0.341726	0.000369818	0.00841696
ENSG00000101400.6	-0.590438	0.000371022	0.00843171
ENSG00000187098.15	0.448216	0.000374431	0.00849644
ENSG00000124191.18	-0.560549	0.000375166	0.00850041
ENSG00000116729.14	-0.559418	0.000377147	0.00853085
ENSG00000170412.18	-0.625529	0.000377635	0.00853085
ENSG00000176595.4	-0.481275	0.000378763	0.00854145
ENSG00000124207.17	0.349651	0.000379232	0.00854145
ENSG00000116138.13	-0.336315	0.000381738	0.00858099
ENSG00000140443.15	0.352613	0.000382119	0.00858099
ENSG00000157657.14	-0.304089	0.000384487	0.00862138
ENSG00000132932.17	0.450356	0.000386206	0.00864714
ENSG00000267767.3	-0.683644	0.000389821	0.008703
ENSG00000141738.14	-0.482918	0.000389849	0.008703
ENSG00000113638.14	-0.424306	0.0003975	0.00886073
ENSG00000140931.20	0.545742	0.000399402	0.00889007
ENSG00000136261.15	0.293074	0.000401619	0.00892631
ENSG00000198431.16	-0.443221	0.00040785	0.00905152
ENSG00000228223.3	-0.510759	0.000409345	0.00905841
ENSG00000172159.16	-0.542248	0.000410314	0.00905841
ENSG00000169855.20	-0.283836	0.000410445	0.00905841
ENSG00000085185.15	-0.396379	0.00041081	0.00905841
ENSG00000286373.1	0.567774	0.000411476	0.00905841
ENSG00000219665.8	0.385648	0.000412121	0.00905841
ENSG00000171766.16	-1.3463	0.000412343	0.00905841
ENSG00000154079.6	-0.346275	0.000413251	0.0090652
ENSG00000233087.7	-1.53908	0.000415202	0.00909485
ENSG00000177694.16	0.504684	0.000422413	0.00922768
ENSG00000266094.8	-0.56964	0.000422484	0.00922768
ENSG00000117598.13	0.546113	0.00042577	0.00928608
ENSG00000286912.1	0.643915	0.000427587	0.00930468
ENSG00000248092.8	-0.335465	0.000427851	0.00930468
ENSG00000235584.3	-0.635649	0.000430042	0.00933668
ENSG00000134775.15	-0.736681	0.000431532	0.00933668
ENSG00000091622.16	-0.386908	0.000431887	0.00933668
ENSG00000133138.20	0.740138	0.00043198	0.00933668
ENSG00000115884.11	-0.314367	0.000432629	0.00933668
ENSG00000101384.12	-0.328789	0.000433018	0.00933668
ENSG00000235092.6	-0.815239	0.000434507	0.00935204
ENSG00000186197.15	-1.02937	0.000434964	0.00935204
ENSG00000143479.17	0.413427	0.000438954	0.00942445
ENSG00000198691.13	-0.465351	0.000443444	0.00950738
ENSG00000228672.4	1.18427	0.000444145	0.00950897
ENSG00000255302.5	-0.290172	0.000447059	0.00955786
ENSG00000215386.13	-0.437668	0.000449461	0.00959567
ENSG00000259426.6	-0.635958	0.000451645	0.00962875
ENSG00000179859.9	0.765385	0.000454979	0.00968619
ENSG00000161082.13	0.627131	0.000459763	0.00977431
ENSG00000100372.15	-0.403103	0.000462837	0.00982588
ENSG00000133466.14	-0.379489	0.000466136	0.00987932
ENSG00000276043.5	0.325176	0.000466657	0.00987932
ENSG00000103160.12	0.33132	0.000471895	0.00997626
ENSG00000106524.9	0.330066	0.000475352	0.0100354
ENSG00000196549.11	0.561079	0.000477058	0.0100574
ENSG00000141499.17	0.288767	0.000477743	0.0100578
ENSG00000151692.15	-0.435443	0.000480728	0.0101066
ENSG00000272808.4	-0.567012	0.000483893	0.0101485
ENSG00000166821.9	-0.352305	0.000484058	0.0101485
ENSG00000107537.14	-0.304531	0.000488343	0.0102185
ENSG00000166173.11	-0.439321	0.000488896	0.0102185
ENSG00000163249.12	0.315392	0.000489492	0.0102185
ENSG00000150667.8	-0.528013	0.000490354	0.0102185
ENSG00000227825.4	-0.795817	0.000490769	0.0102185
ENSG00000064393.16	-0.368654	0.000494159	0.010275
ENSG00000100354.21	-0.421751	0.00049647	0.0103082
ENSG00000172349.17	0.636781	0.000497118	0.0103082
ENSG00000138772.13	-0.58554	0.000499013	0.010321
ENSG00000180346.3	0.399385	0.000499097	0.010321
ENSG00000102935.11	-0.736451	0.000499894	0.0103234
ENSG00000104953.20	-1.03719	0.000500735	0.0103267
ENSG00000137393.10	-0.416023	0.000502857	0.0103325
ENSG00000164134.13	0.347568	0.000502859	0.0103325
ENSG00000237515.9	-0.403235	0.00050306	0.0103325
ENSG00000188603.20	-0.468632	0.00050535	0.0103655
ENSG00000151470.13	0.588232	0.000506615	0.0103774
ENSG00000130638.17	-0.325174	0.000509532	0.0104231
ENSG00000106031.9	-0.644346	0.000510397	0.0104267
ENSG00000137522.18	0.295379	0.000512634	0.0104583
ENSG00000176945.17	-0.294971	0.000515051	0.0104935
ENSG00000231365.6	-0.445786	0.000516625	0.0105106
ENSG00000204103.4	-0.430486	0.00051728	0.0105106
ENSG00000058085.15	0.593264	0.000519208	0.0105357
ENSG00000182224.12	0.28406	0.000520119	0.0105401
ENSG00000250644.3	0.697434	0.00052159	0.0105478
ENSG00000166801.15	0.572538	0.000521893	0.0105478
ENSG00000123066.8	0.317225	0.000524253	0.0105601
ENSG00000079215.14	-1.17865	0.000524429	0.0105601
ENSG00000149582.16	-0.465678	0.000525145	0.0105601
ENSG00000137878.17	-0.48836	0.000525288	0.0105601
ENSG00000104047.15	0.320761	0.000526313	0.0105667
ENSG00000277701.5	0.775945	0.000529347	0.0106136
ENSG00000148468.17	-0.659928	0.00053379	0.0106885
ENSG00000179148.9	0.859806	0.000534737	0.0106933
ENSG00000104356.11	0.343772	0.000535773	0.0106999
ENSG00000107036.12	-0.339413	0.000538615	0.0107425
ENSG00000073849.15	0.709025	0.000539917	0.0107543
ENSG00000233622.3	0.889403	0.000540779	0.0107574
ENSG00000211445.12	0.541457	0.00054614	0.0108368
ENSG00000169783.12	-0.527891	0.000546203	0.0108368
ENSG00000203772.7	-0.789665	0.000547056	0.0108396
ENSG00000164124.11	0.465603	0.000547956	0.0108432
ENSG00000048028.11	0.337132	0.000549345	0.0108439
ENSG00000010219.13	-0.386445	0.000549418	0.0108439
ENSG00000173698.18	-0.519649	0.000551114	0.0108527
ENSG00000164066.13	0.875102	0.0005513	0.0108527
ENSG00000168646.13	-0.781553	0.000554951	0.0109104
ENSG00000174080.11	0.496061	0.000559761	0.0109898
ENSG00000153823.18	0.442279	0.000560437	0.0109898
ENSG00000176834.14	-0.27446	0.000561532	0.010997
ENSG00000115525.18	0.567162	0.00056785	0.0110968
ENSG00000264207.1	-0.318234	0.000568093	0.0110968
ENSG00000164684.13	-0.378206	0.000572457	0.0111677
ENSG00000185306.13	-1.03799	0.000574463	0.0111924
ENSG00000074657.13	-0.319052	0.000580577	0.011297
ENSG00000100664.11	0.275207	0.000582181	0.0113137
ENSG00000135801.9	0.329367	0.000588017	0.0114014
ENSG00000163521.16	-0.27112	0.000588642	0.0114014
ENSG00000168679.18	-0.659467	0.00058895	0.0114014
ENSG00000123240.17	0.376549	0.000590678	0.0114095
ENSG00000164093.17	0.529135	0.000590872	0.0114095
ENSG00000104064.17	0.295052	0.000593571	0.011447
ENSG00000120896.13	-0.640275	0.000597554	0.0114991
ENSG00000177410.13	0.427169	0.000598227	0.0114991
ENSG00000184985.16	0.4695	0.000598549	0.0114991
ENSG00000198960.11	0.375648	0.000606836	0.0116196
ENSG00000101000.6	0.728832	0.000607077	0.0116196
ENSG00000064763.11	-0.363521	0.000607119	0.0116196
ENSG00000254206.5	0.489577	0.000610876	0.0116768
ENSG00000182985.17	0.357666	0.000612079	0.011685
ENSG00000165023.7	0.711989	0.000617006	0.0117392
ENSG00000172264.17	0.359983	0.000617751	0.0117392
ENSG00000164172.19	0.331179	0.000617985	0.0117392
ENSG00000151883.19	-0.34773	0.000618189	0.0117392
ENSG00000160111.13	-0.527525	0.000618791	0.0117392
ENSG00000254682.1	0.364129	0.000620406	0.0117439
ENSG00000126217.21	-0.451859	0.000620587	0.0117439
ENSG00000167840.13	0.388883	0.000623379	0.011782
ENSG00000025039.15	0.442253	0.00062535	0.0118046
ENSG00000230606.11	0.570737	0.000633448	0.0119244
ENSG00000147955.17	0.447227	0.000634022	0.0119244
ENSG00000224511.2	0.618357	0.000634314	0.0119244
ENSG00000132677.13	-0.5936	0.000634844	0.0119244
ENSG00000175567.10	0.276301	0.000643598	0.0120738
ENSG00000282508.2	-0.377426	0.000645216	0.0120892
ENSG00000243927.6	0.269286	0.000650818	0.0121791
ENSG00000013619.14	-0.306669	0.000651832	0.0121831
ENSG00000263639.7	0.470013	0.000653219	0.0121922
ENSG00000107077.18	-0.333416	0.000653928	0.0121922
ENSG00000106993.12	-0.334638	0.00065535	0.0122037
ENSG00000171346.16	0.326959	0.000656644	0.0122128
ENSG00000108846.16	-0.378268	0.000658875	0.0122393
ENSG00000151690.15	-0.326525	0.00065977	0.0122409
ENSG00000162814.11	-0.358895	0.00066108	0.0122496
ENSG00000169330.9	-0.642275	0.000662836	0.0122496
ENSG00000149657.20	0.2538	0.000663988	0.0122496
ENSG00000087253.13	0.531971	0.000664057	0.0122496
ENSG00000149328.15	0.264685	0.000664281	0.0122496
ENSG00000163644.15	0.553099	0.000675634	0.0124438
ENSG00000176371.14	-0.415144	0.00067725	0.0124584
ENSG00000189136.9	-0.608018	0.000684054	0.0125592
ENSG00000172331.12	0.488526	0.000684386	0.0125592
ENSG00000228630.5	-0.525644	0.000686959	0.0125768
ENSG00000116161.18	0.320614	0.000687	0.0125768
ENSG00000224903.2	1.65673	0.000691232	0.012639
ENSG00000285253.1	1.26147	0.000694303	0.0126732
ENSG00000170293.9	-0.429358	0.000694949	0.0126732
ENSG00000173546.7	-0.707013	0.000695614	0.0126732
ENSG00000145147.20	0.354412	0.000704236	0.0127972
ENSG00000158055.16	-0.40661	0.00070452	0.0127972
ENSG00000115290.10	-0.320834	0.00070495	0.0127972
ENSG00000049769.14	-0.542617	0.000707096	0.0128208
ENSG00000183111.12	-0.309812	0.000708419	0.0128294
ENSG00000006047.13	0.644143	0.000710076	0.0128441
ENSG00000135930.14	0.283956	0.000710993	0.0128453
ENSG00000179314.14	-0.68214	0.000721893	0.0130267
ENSG00000287861.1	0.468259	0.000722754	0.0130268
ENSG00000100796.17	0.297244	0.000726252	0.0130743
ENSG00000166033.13	-0.364213	0.000727536	0.0130818
ENSG00000260903.3	-0.559203	0.000729193	0.0130826
ENSG00000179222.18	-0.440086	0.000729302	0.0130826
ENSG00000111837.11	-0.974006	0.000731261	0.0131022
ENSG00000206075.14	0.644965	0.000734827	0.0131327
ENSG00000065361.16	-0.245215	0.000735331	0.0131327
ENSG00000154856.13	0.519419	0.000735564	0.0131327
ENSG00000166582.10	-0.434226	0.000738695	0.0131637
ENSG00000139597.18	-0.457812	0.000739035	0.0131637
ENSG00000171566.12	0.266209	0.000741444	0.0131798
ENSG00000169862.19	-0.367316	0.000741679	0.0131798
ENSG00000158270.12	-0.898061	0.000742589	0.0131805
ENSG00000177426.21	-0.253105	0.000743763	0.0131859
ENSG00000142961.14	0.265594	0.000745809	0.0132008
ENSG00000122025.15	-0.722132	0.000746343	0.0132008
ENSG00000166946.14	-0.322233	0.000747262	0.0132016
ENSG00000152402.11	-0.553209	0.000751504	0.0132611
ENSG00000163932.15	-0.412143	0.000756611	0.0133171
ENSG00000154265.16	0.540037	0.000757996	0.0133171
ENSG00000187792.5	-0.348141	0.000758132	0.0133171
ENSG00000167741.10	-0.474117	0.000758192	0.0133171
ENSG00000099617.4	-0.861525	0.000760396	0.0133388
ENSG00000115594.12	-0.339214	0.000761189	0.0133388
ENSG00000047346.12	0.306931	0.000764929	0.0133793
ENSG00000183248.12	-0.475644	0.000765263	0.0133793
ENSG00000049323.16	-0.373397	0.000766594	0.0133871
ENSG00000093000.19	-0.323919	0.000768408	0.0134034
ENSG00000134184.13	-0.421083	0.000771371	0.0134365
ENSG00000054690.14	-0.299489	0.000772078	0.0134365
ENSG00000072858.10	0.305989	0.000773484	0.0134455
ENSG00000141576.16	-0.392223	0.000775098	0.0134581
ENSG00000143933.18	0.371728	0.000776437	0.0134659
ENSG00000016391.11	-0.304126	0.000787333	0.0136266
ENSG00000116285.13	0.333631	0.000787646	0.0136266
ENSG00000084444.14	0.481697	0.000788398	0.0136266
ENSG00000138698.15	0.257597	0.000792112	0.0136752
ENSG00000109790.16	-0.346111	0.000796163	0.0137295
ENSG00000153071.15	-0.571947	0.000797629	0.0137392
ENSG00000106785.15	-0.296467	0.000801943	0.0137784
ENSG00000175315.3	0.530369	0.000803266	0.0137784
ENSG00000080503.24	-0.278421	0.000803508	0.0137784
ENSG00000173221.14	0.438414	0.000803546	0.0137784
ENSG00000135048.14	0.388243	0.000805297	0.0137929
ENSG00000261338.2	0.494963	0.000810513	0.0138665
ENSG00000160712.13	0.281443	0.000814352	0.0139112
ENSG00000081277.13	0.364705	0.000815609	0.0139112
ENSG00000171791.13	0.441989	0.000815879	0.0139112
ENSG00000158856.18	-0.40478	0.000821424	0.0139846
ENSG00000147536.12	0.257718	0.000822464	0.0139846
ENSG00000231187.3	-0.723219	0.000822951	0.0139846
ENSG00000223685.6	-0.435847	0.000828842	0.01403
ENSG00000219626.9	-0.403457	0.000829281	0.01403
ENSG00000168491.10	0.450539	0.000829418	0.01403
ENSG00000100647.8	-0.294242	0.000830152	0.01403
ENSG00000226179.6	-0.959104	0.000830251	0.01403
ENSG00000123388.4	-0.401983	0.000831985	0.0140437
ENSG00000100266.19	-0.263953	0.000835643	0.0140877
ENSG00000238122.1	0.512221	0.000836451	0.0140877
ENSG00000187848.15	-0.655047	0.000840928	0.0141474
ENSG00000164366.4	-0.318255	0.000844747	0.0141959
ENSG00000277147.6	-0.354873	0.000847371	0.0142242
ENSG00000187189.11	-0.414671	0.000852275	0.0142629
ENSG00000163171.8	1.09236	0.000853157	0.0142629
ENSG00000106006.6	-0.637619	0.000853185	0.0142629
ENSG00000163823.4	-1.01895	0.000853443	0.0142629
ENSG00000134755.17	-0.474692	0.000855448	0.0142807
ENSG00000173706.14	0.302343	0.000858762	0.0143203
ENSG00000088367.23	-0.258765	0.000866476	0.014433
ENSG00000166548.16	-0.321867	0.000870762	0.0144885
ENSG00000180694.14	-0.866737	0.000882115	0.0146524
ENSG00000249364.6	0.304489	0.000882827	0.0146524
ENSG00000078018.20	0.363268	0.000883511	0.0146524
ENSG00000136999.5	0.523374	0.000886888	0.0146923
ENSG00000266865.6	-0.788491	0.000887996	0.0146946
ENSG00000088881.21	-0.347427	0.000892829	0.0147585
ENSG00000128342.5	0.540243	0.0008978	0.0148114
ENSG00000174804.4	0.39962	0.000897989	0.0148114
ENSG00000149177.13	-0.310678	0.000908302	0.0149636
ENSG00000116584.20	-0.377785	0.000909187	0.0149636
ENSG00000100300.18	-1.4809	0.000910522	0.0149693
ENSG00000175048.17	-0.305959	0.00091356	0.015003
ENSG00000172915.18	-0.443108	0.000915444	0.0150176
ENSG00000100290.3	-0.835931	0.000919839	0.0150734
ENSG00000287900.1	0.886395	0.00092397	0.0151248
ENSG00000141252.20	0.26757	0.00094229	0.015408
ENSG00000172878.14	-0.261852	0.000944708	0.0154309
ENSG00000134533.6	0.34311	0.000948491	0.015476
ENSG00000259943.1	-0.303292	0.000954135	0.0155514
ENSG00000123364.5	-0.373368	0.000960164	0.0156207
ENSG00000137941.17	-0.501764	0.000960452	0.0156207
ENSG00000143772.9	-0.363749	0.000963457	0.0156528
ENSG00000254701.3	0.494547	0.000964686	0.015656
ENSG00000140961.14	0.470955	0.000971441	0.0157488
ENSG00000078081.8	-0.325133	0.000974692	0.0157846
ENSG00000232070.9	-0.395179	0.000977689	0.0158162
ENSG00000168564.6	0.285366	0.000982273	0.0158734
ENSG00000169071.15	-0.509562	0.000984132	0.0158865
ENSG00000152527.14	-0.519027	0.000991228	0.0159841
ENSG00000235560.4	-0.28242	0.000996306	0.0160489
ENSG00000196604.13	-0.868784	0.000999535	0.0160704
ENSG00000145103.15	-0.434611	0.00100076	0.0160704
ENSG00000138670.17	0.679603	0.00100082	0.0160704
ENSG00000116990.11	-0.278794	0.00100293	0.0160873
ENSG00000111012.10	0.303743	0.00100933	0.0161727
ENSG00000137203.14	0.312567	0.00101435	0.0162062
ENSG00000101276.17	-0.39873	0.00101449	0.0162062
ENSG00000101193.8	0.236691	0.00101544	0.0162062
ENSG00000228801.6	-0.35014	0.00101688	0.0162062
ENSG00000129195.16	0.421944	0.00101744	0.0162062
ENSG00000165030.4	0.262689	0.00101783	0.0162062
ENSG00000184454.7	-0.712053	0.00102033	0.0162289
ENSG00000101417.12	-0.321339	0.00102404	0.0162709
ENSG00000112079.9	0.261954	0.00103156	0.0163612
ENSG00000071242.12	-0.539076	0.00103188	0.0163612
ENSG00000223808.1	0.375348	0.00104244	0.0165114
ENSG00000050030.15	-0.405343	0.00104627	0.0165547
ENSG00000115183.15	-0.277506	0.00104821	0.016568
ENSG00000259877.2	-0.347516	0.00105116	0.0165974
ENSG00000257698.2	-0.601277	0.00105766	0.0166733
ENSG00000116396.14	0.550908	0.00105817	0.0166733
ENSG00000182771.19	-0.661065	0.00106069	0.0166956
ENSG00000136848.17	-0.44892	0.00106179	0.0166956
ENSG00000162909.18	0.301843	0.00106415	0.0167155
ENSG00000165905.18	-0.453267	0.00106682	0.0167401
ENSG00000111752.11	-0.255516	0.00107055	0.0167811
ENSG00000134871.19	-0.656834	0.0010734	0.0167965
ENSG00000172059.11	0.31252	0.00107374	0.0167965
ENSG00000101189.7	0.322658	0.00107781	0.0168427
ENSG00000197943.10	0.486307	0.0010801	0.0168522
ENSG00000140564.12	-0.438764	0.00108088	0.0168522
ENSG00000126010.6	0.656958	0.00108175	0.0168522
ENSG00000277232.2	-0.806076	0.00108566	0.0168906
ENSG00000177181.15	-0.335693	0.00108645	0.0168906
ENSG00000138593.9	-0.348279	0.00108848	0.016891
ENSG00000119917.14	-1.60913	0.0010887	0.016891
ENSG00000131115.16	0.273903	0.00109364	0.01691
ENSG00000163430.12	-0.521781	0.00109461	0.01691
ENSG00000188868.14	0.521978	0.00109473	0.01691
ENSG00000090020.11	0.331668	0.00109481	0.01691
ENSG00000171435.14	-0.308648	0.0010955	0.01691
ENSG00000266869.2	-0.526385	0.00109724	0.0169196
ENSG00000130518.17	-0.496045	0.0011022	0.0169788
ENSG00000088726.16	0.454873	0.00110378	0.0169859
ENSG00000174473.16	0.951089	0.00110616	0.0170053
ENSG00000100558.9	-0.278393	0.00110943	0.0170383
ENSG00000149577.16	-0.292992	0.00111819	0.0171554
ENSG00000132846.6	-0.424973	0.00111995	0.0171651
ENSG00000182389.19	0.7852	0.0011266	0.0172495
ENSG00000213096.10	0.374016	0.00113545	0.0173675
ENSG00000146729.10	-0.281851	0.00113901	0.0174044
ENSG00000155629.15	-0.557098	0.00114117	0.0174199
ENSG00000232677.8	0.273659	0.00114384	0.0174429
ENSG00000214194.9	0.37853	0.00114671	0.0174541
ENSG00000102034.17	0.25677	0.00114687	0.0174541
ENSG00000075240.17	-0.395214	0.00114925	0.0174728
ENSG00000176771.17	0.297901	0.00115084	0.0174793
ENSG00000259495.3	-0.620698	0.00115989	0.0175992
ENSG00000092068.20	-0.417857	0.00116362	0.0176382
ENSG00000138771.16	-0.25408	0.00116573	0.0176524
ENSG00000163710.9	-0.578058	0.00116796	0.0176686
ENSG00000130766.5	0.358151	0.00117343	0.0177276
ENSG00000166145.14	-0.385563	0.0011742	0.0177276
ENSG00000125779.22	0.257718	0.00117624	0.0177407
ENSG00000274173.1	-0.292468	0.00117866	0.0177596
ENSG00000196642.19	0.592254	0.00118158	0.0177626
ENSG00000089356.18	0.422821	0.00118229	0.0177626
ENSG00000186834.4	-0.277237	0.00118238	0.0177626
ENSG00000103489.12	0.356839	0.00118373	0.0177653
ENSG00000101443.18	0.64677	0.00118774	0.0178079
ENSG00000196208.14	0.295557	0.00119204	0.0178547
ENSG00000225362.9	0.453797	0.00119361	0.0178606
ENSG00000154153.13	-0.369042	0.00119534	0.0178688
ENSG00000137486.17	-0.341572	0.00119969	0.0179138
ENSG00000257093.7	-0.307044	0.00120071	0.0179138
ENSG00000154957.14	0.37846	0.00120942	0.018026
ENSG00000128694.12	-0.312629	0.00122854	0.0182929
ENSG00000177640.16	-0.480162	0.00123592	0.0183848
ENSG00000112562.19	0.402949	0.00124711	0.018533
ENSG00000148842.18	-0.364587	0.00126044	0.0187128
ENSG00000143845.15	-0.331826	0.00127809	0.0189562
ENSG00000196511.14	-0.347488	0.00128452	0.0190329
ENSG00000163697.17	0.231241	0.00128795	0.0190651
ENSG00000014257.16	-0.306013	0.00129276	0.0191154
ENSG00000116678.20	0.478715	0.00129387	0.0191154
ENSG00000188322.7	-0.384261	0.00130456	0.0192448
ENSG00000013364.19	-0.559556	0.00130677	0.0192448
ENSG00000106853.20	-0.332284	0.00130678	0.0192448
ENSG00000144362.12	-0.269405	0.0013077	0.0192448
ENSG00000272501.1	-0.492933	0.00132358	0.019434
ENSG00000254860.6	-0.461174	0.0013248	0.019434
ENSG00000275202.1	-0.577739	0.00132526	0.019434
ENSG00000103647.13	-0.547839	0.00132687	0.019434
ENSG00000168405.17	-0.635233	0.00132711	0.019434
ENSG00000100625.9	-0.365855	0.00132901	0.019434
ENSG00000162444.12	-0.694219	0.00132953	0.019434
ENSG00000154342.6	-0.817256	0.00133372	0.0194764
ENSG00000179841.8	-0.291184	0.00133579	0.0194878
ENSG00000129680.16	0.261264	0.00133784	0.0194978
ENSG00000260442.5	0.569118	0.00133904	0.0194978
ENSG00000173926.6	0.533407	0.00134729	0.019599
ENSG00000234869.1	-0.76037	0.00134861	0.019599
ENSG00000109321.11	0.672307	0.00134987	0.019599
ENSG00000109445.11	0.278319	0.00135478	0.0196514
ENSG00000000457.14	0.283241	0.00135806	0.0196683
ENSG00000183508.5	0.338016	0.0013587	0.0196683
ENSG00000124615.20	-0.338024	0.00136035	0.0196683
ENSG00000177096.9	0.832404	0.0013623	0.0196683
ENSG00000146872.17	0.245241	0.00136243	0.0196683
ENSG00000106049.9	-0.319482	0.00137736	0.0198649
ENSG00000148120.16	0.232339	0.00137917	0.0198722
ENSG00000118307.19	0.677052	0.0013875	0.0199714
ENSG00000198346.11	0.365708	0.00138869	0.0199714
ENSG00000287126.1	-0.466562	0.00139005	0.0199719
ENSG00000165810.17	0.622559	0.00139416	0.0200119
ENSG00000258334.1	-0.966145	0.00139861	0.0200409
ENSG00000137699.17	0.577764	0.00139984	0.0200409
ENSG00000272674.3	-0.372091	0.00140014	0.0200409
ENSG00000235142.10	0.571198	0.00141113	0.0201536
ENSG00000151726.14	0.23079	0.00141119	0.0201536
ENSG00000124635.9	0.426251	0.001412	0.0201536
ENSG00000043143.20	0.311114	0.00142308	0.0202927
ENSG00000171723.15	-0.259148	0.00142607	0.020305
ENSG00000105649.10	0.571969	0.00142663	0.020305
ENSG00000214575.9	0.544843	0.00143872	0.0204579
ENSG00000133794.19	0.327027	0.00144291	0.0204885
ENSG00000197576.14	-0.358319	0.00144357	0.0204885
ENSG00000143507.18	-0.480298	0.00144627	0.0205076
ENSG00000144843.11	-0.292912	0.00145356	0.0205916
ENSG00000237424.1	-0.352719	0.00145809	0.0206365
ENSG00000178568.15	0.683717	0.00147049	0.0207741
ENSG00000112964.14	0.358334	0.00147157	0.0207741
ENSG00000133816.15	0.312146	0.00147192	0.0207741
ENSG00000148459.16	0.252404	0.00147854	0.0208481
ENSG00000135111.16	-0.336153	0.0014815	0.0208683
ENSG00000163812.15	-0.254503	0.00148272	0.0208683
ENSG00000221866.9	0.303741	0.00148813	0.020925
ENSG00000214293.9	-0.270033	0.00149111	0.0209474
ENSG00000138119.17	0.336873	0.0014956	0.0209911
ENSG00000248275.2	-0.298757	0.0015131	0.021217
ENSG00000167193.8	0.223757	0.00151571	0.0212237
ENSG00000023902.14	-0.29278	0.00151638	0.0212237
ENSG00000114529.12	0.345863	0.00152022	0.0212422
ENSG00000063438.17	-0.7705	0.00152074	0.0212422
ENSG00000196220.16	0.296819	0.0015219	0.0212422
ENSG00000104133.15	-0.25093	0.00152458	0.0212599
ENSG00000167380.16	0.383365	0.00153332	0.0213524
ENSG00000151276.23	-0.264655	0.00153403	0.0213524
ENSG00000119042.17	-0.30715	0.00154275	0.0214541
ENSG00000170689.10	-0.681104	0.00155212	0.0215647
ENSG00000105467.9	0.428888	0.0015595	0.0216474
ENSG00000079257.8	-0.228231	0.00156189	0.0216607
ENSG00000136167.14	-0.271084	0.0015665	0.0216739
ENSG00000132383.12	0.250853	0.00156791	0.0216739
ENSG00000120158.12	-0.225739	0.00156799	0.0216739
ENSG00000181610.13	0.252673	0.00156868	0.0216739
ENSG00000076706.17	-0.958106	0.00156999	0.0216739
ENSG00000152439.13	0.456275	0.00157254	0.0216879
ENSG00000262454.4	0.408948	0.00157387	0.0216879
ENSG00000254087.8	0.388969	0.00157589	0.0216961
ENSG00000065328.16	0.266821	0.0015847	0.0217976
ENSG00000263843.1	-0.331485	0.00158869	0.0218326
ENSG00000076716.9	-0.354907	0.00159037	0.0218358
ENSG00000196405.13	0.387326	0.00159255	0.0218386
ENSG00000270175.1	-1.01991	0.00159345	0.0218386
ENSG00000126351.13	-0.37901	0.00159629	0.0218578
ENSG00000246792.3	-0.78667	0.00159862	0.02187
ENSG00000286724.1	-0.507068	0.00160081	0.0218765
ENSG00000164542.12	-0.371164	0.00160199	0.0218765
ENSG00000178904.19	0.399191	0.00164422	0.0224331
ENSG00000251131.2	-0.751897	0.00165295	0.0225318
ENSG00000261934.2	-0.695674	0.00165985	0.0226056
ENSG00000171729.14	-0.394362	0.00167206	0.0227515
ENSG00000261754.2	-0.468066	0.00167366	0.0227528
ENSG00000008256.16	0.314792	0.00167603	0.0227592
ENSG00000057294.15	-0.291099	0.00167713	0.0227592
ENSG00000281332.1	-0.281638	0.00167974	0.0227742
ENSG00000203995.10	0.356952	0.00168869	0.0228751
ENSG00000269981.1	-0.46693	0.00169325	0.022914
ENSG00000124216.4	0.665169	0.00169568	0.022914
ENSG00000171606.18	0.309153	0.0016961	0.022914
ENSG00000242173.10	-0.59307	0.00169874	0.022929
ENSG00000144366.16	0.536603	0.00170024	0.022929
ENSG00000157240.4	-0.239234	0.00170437	0.0229643
ENSG00000134824.14	-0.401559	0.00170878	0.0230016
ENSG00000037757.14	0.36011	0.00171017	0.0230016
ENSG00000166681.14	-0.278622	0.00171533	0.0230505
ENSG00000075234.17	-0.297329	0.00172347	0.0231174
ENSG00000144476.6	0.263291	0.00172415	0.0231174
ENSG00000119938.9	-0.374108	0.00172488	0.0231174
ENSG00000153012.12	-0.706696	0.00173459	0.023227
ENSG00000006744.19	0.330215	0.00173706	0.0232395
ENSG00000164778.4	-0.454553	0.00174146	0.0232682
ENSG00000215182.8	0.698663	0.00174228	0.0232682
ENSG00000139970.17	0.870247	0.00174459	0.0232728
ENSG00000016402.13	-0.278554	0.00174569	0.0232728
ENSG00000196155.13	0.672243	0.00175291	0.0233404
ENSG00000013016.16	-0.302868	0.00175384	0.0233404
ENSG00000181026.15	0.254428	0.00176104	0.0234156
ENSG00000122861.16	0.260633	0.00177111	0.0235289
ENSG00000149591.17	-0.654366	0.00177485	0.0235579
ENSG00000122877.16	-0.666059	0.00178154	0.023614
ENSG00000196126.11	0.488083	0.00178219	0.023614
ENSG00000129071.9	0.283631	0.00179239	0.0237105
ENSG00000186480.13	0.317944	0.00179385	0.0237105
ENSG00000184205.14	0.353206	0.00179423	0.0237105
ENSG00000076864.19	-0.319987	0.00179573	0.0237105
ENSG00000259330.3	-0.286628	0.00179938	0.0237381
ENSG00000148677.6	-0.444884	0.00181272	0.0238932
ENSG00000062370.16	0.37029	0.00181435	0.0238939
ENSG00000214960.10	-0.332379	0.00183253	0.0241124
ENSG00000115993.13	-0.268551	0.00184523	0.0242584
ENSG00000214562.14	-0.456118	0.00186112	0.0244461
ENSG00000196159.12	0.598643	0.0018716	0.0245625
ENSG00000092439.16	0.316725	0.00187495	0.0245799
ENSG00000229425.3	-0.434506	0.00187617	0.0245799
ENSG00000006025.12	0.456754	0.00188084	0.0246017
ENSG00000186026.7	0.864782	0.00188108	0.0246017
ENSG00000273184.1	0.957484	0.00188432	0.0246037
ENSG00000189337.17	-0.239669	0.00188448	0.0246037
ENSG00000100321.15	-0.400136	0.00188935	0.0246147
ENSG00000154310.17	0.520052	0.00188954	0.0246147
ENSG00000136213.10	-0.346825	0.00189208	0.0246147
ENSG00000176046.9	-0.778012	0.00189287	0.0246147
ENSG00000163293.12	-0.372497	0.0018937	0.0246147
ENSG00000020577.14	-0.310745	0.00189616	0.0246147
ENSG00000148143.13	-0.374046	0.00189806	0.0246147
ENSG00000131153.9	0.329735	0.00189865	0.0246147
ENSG00000286104.1	-0.386738	0.00190031	0.0246147
ENSG00000204642.14	0.588071	0.00190156	0.0246147
ENSG00000057935.13	-0.232689	0.00190961	0.0246979
ENSG00000197647.11	0.32962	0.00191408	0.0247345
ENSG00000162409.11	-0.539067	0.00192202	0.024796
ENSG00000230724.9	-0.300727	0.0019221	0.024796
ENSG00000175985.10	-0.477367	0.00193032	0.0248479
ENSG00000186088.16	-0.257337	0.00193071	0.0248479
ENSG00000121058.5	0.233365	0.00193105	0.0248479
ENSG00000133083.14	-0.315007	0.00193732	0.0248883
ENSG00000159200.18	-0.580882	0.00193888	0.0248883
ENSG00000115194.11	-0.325071	0.00193911	0.0248883
ENSG00000039560.14	-0.371899	0.00194354	0.024924
ENSG00000074211.14	-0.223791	0.00194816	0.0249621
ENSG00000259065.2	-0.399443	0.00195332	0.0250071
ENSG00000146243.14	-0.403091	0.00195937	0.0250634
ENSG00000170088.14	0.30248	0.00197057	0.0251694
ENSG00000130021.15	0.262264	0.00197205	0.0251694
ENSG00000175264.8	-0.51789	0.00197507	0.0251694
ENSG00000235750.10	0.247915	0.0019755	0.0251694
ENSG00000119723.17	-0.217568	0.00197596	0.0251694
ENSG00000004897.12	0.33972	0.00198461	0.0252584
ENSG00000164080.13	-0.256593	0.00199838	0.0254122
ENSG00000064692.19	-0.971268	0.00200308	0.0254413
ENSG00000114450.10	0.276679	0.00200402	0.0254413
ENSG00000226067.7	-0.311957	0.00200628	0.0254486
ENSG00000187720.14	0.213872	0.00201391	0.0255241
ENSG00000152133.15	0.280025	0.00201738	0.0255467
ENSG00000106004.5	-0.515345	0.00202204	0.0255843
ENSG00000130935.10	0.275565	0.00203199	0.0256241
ENSG00000185567.7	0.435975	0.00203272	0.0256241
ENSG00000124496.12	-0.256317	0.00203303	0.0256241
ENSG00000130844.18	0.250523	0.00203328	0.0256241
ENSG00000157036.13	0.328896	0.00203363	0.0256241
ENSG00000145919.11	0.309073	0.00203704	0.0256457
ENSG00000143382.15	-0.356588	0.00204253	0.0256622
ENSG00000172575.12	0.321835	0.00204258	0.0256622
ENSG00000156345.17	0.379572	0.00204403	0.0256622
ENSG00000167165.19	-0.583827	0.00204512	0.0256622
ENSG00000197712.12	-0.262693	0.00204699	0.0256644
ENSG00000134765.10	0.916267	0.00204936	0.0256644
ENSG00000163513.19	0.325846	0.00205037	0.0256644
ENSG00000183044.12	0.20776	0.00205374	0.0256832
ENSG00000117461.15	0.218505	0.00205527	0.0256832
ENSG00000086619.14	-0.696259	0.00205792	0.0256952
ENSG00000083457.12	0.375348	0.00207585	0.0258977
ENSG00000204314.12	-0.676464	0.00207939	0.0258994
ENSG00000249684.6	-0.239924	0.00208046	0.0258994
ENSG00000174567.8	-0.333162	0.00208111	0.0258994
ENSG00000205363.5	-0.921736	0.00208523	0.0259293
ENSG00000167272.11	0.283988	0.00208756	0.0259371
ENSG00000115738.10	-0.284515	0.00210461	0.0261106
ENSG00000105875.14	0.273943	0.00210497	0.0261106
ENSG00000164920.9	0.275752	0.00210953	0.0261351
ENSG00000139144.10	-0.490048	0.0021104	0.0261351
ENSG00000271270.7	0.511641	0.00211623	0.026186
ENSG00000253671.3	-0.442035	0.00211811	0.0261879
ENSG00000143776.18	-0.331296	0.00212358	0.0262341
ENSG00000248508.8	-0.358275	0.00212701	0.0262551
ENSG00000046653.15	-0.481191	0.00213051	0.0262769
ENSG00000197170.10	0.287311	0.00213551	0.0263172
ENSG00000147853.17	-0.336346	0.00214068	0.0263595
ENSG00000214944.9	0.228752	0.00214693	0.0264149
ENSG00000227051.6	-0.259153	0.00215833	0.0265336
ENSG00000164074.15	0.355681	0.00216774	0.0266277
ENSG00000124788.18	-0.310536	0.00217283	0.0266639
ENSG00000151025.11	-0.535947	0.0021742	0.0266639
ENSG00000118777.12	-0.377973	0.00218055	0.0266703
ENSG00000144645.14	0.246465	0.00218079	0.0266703
ENSG00000105821.15	0.315689	0.00218149	0.0266703
ENSG00000169902.15	-0.333518	0.0021824	0.0266703
ENSG00000086102.19	0.202	0.00218352	0.0266703
ENSG00000197249.14	0.643472	0.0021943	0.0267803
ENSG00000108179.14	0.215671	0.0021963	0.0267832
ENSG00000107554.17	0.226442	0.00223218	0.0271824
ENSG00000179241.13	0.284357	0.00223262	0.0271824
ENSG00000127080.10	0.232212	0.0022439	0.0272746
ENSG00000116254.18	0.412922	0.00224477	0.0272746
ENSG00000133519.12	-0.370765	0.00224559	0.0272746
ENSG00000228327.3	-0.269793	0.0022649	0.0274817
ENSG00000244274.7	0.215364	0.0022671	0.0274817
ENSG00000107821.15	-0.387658	0.00226817	0.0274817
ENSG00000274070.2	-0.238518	0.0022699	0.0274817
ENSG00000170270.5	0.272901	0.00228163	0.0276017
ENSG00000105499.14	0.550215	0.0022914	0.0276791
ENSG00000223804.5	-0.694238	0.00229168	0.0276791
ENSG00000203709.12	0.478969	0.00229414	0.0276868
ENSG00000147650.11	-0.441134	0.00231793	0.0279517
ENSG00000276805.2	-0.320871	0.00232272	0.0279654
ENSG00000268403.2	0.536717	0.00232277	0.0279654
ENSG00000124098.10	-0.258138	0.00233275	0.0280634
ENSG00000171295.13	0.246741	0.00233789	0.0281029
ENSG00000167202.11	-0.210283	0.00235819	0.0283244
ENSG00000168556.7	0.26741	0.00236393	0.0283709
ENSG00000049768.16	-0.533739	0.00236614	0.0283749
ENSG00000108679.13	-0.399435	0.00241096	0.0288896
ENSG00000164070.12	0.367505	0.00241789	0.0289498
ENSG00000124406.16	-0.397334	0.00242571	0.0290204
ENSG00000124422.12	-0.229308	0.00242815	0.0290267
ENSG00000168528.12	0.37801	0.0024449	0.0291989
ENSG00000197977.4	-0.420883	0.0024475	0.0291989
ENSG00000225555.2	-0.497107	0.00244833	0.0291989
ENSG00000171877.21	-0.316487	0.00245924	0.029306
ENSG00000166734.20	-0.283744	0.00246335	0.029327
ENSG00000187522.16	0.232345	0.00246488	0.029327
ENSG00000288075.1	-0.300251	0.00246915	0.0293548
ENSG00000165025.15	0.280799	0.00247373	0.0293863
ENSG00000172197.11	-0.404167	0.00248374	0.029482
ENSG00000153898.13	0.473932	0.00248805	0.0295101
ENSG00000100243.21	-0.470282	0.00249605	0.0295818
ENSG00000154898.15	0.858337	0.00249969	0.0296018
ENSG00000267519.6	0.835818	0.00250209	0.0296071
ENSG00000182481.9	0.330613	0.00251325	0.0297159
ENSG00000108654.15	0.416209	0.00251673	0.0297339
ENSG00000143409.15	-0.296468	0.00252076	0.0297583
ENSG00000115935.17	0.224363	0.00253078	0.0298534
ENSG00000183844.17	-0.872332	0.00253498	0.0298796
ENSG00000183569.18	-0.728083	0.00254343	0.0299559
ENSG00000151632.17	0.47871	0.00255251	0.029998
ENSG00000135269.18	0.263772	0.00255392	0.029998
ENSG00000172345.14	0.36312	0.00255441	0.029998
ENSG00000103932.12	-0.307405	0.00255492	0.029998
ENSG00000214435.8	-0.520608	0.00255854	0.0300171
ENSG00000135828.11	0.266755	0.0025605	0.0300171
ENSG00000162636.16	0.282571	0.00257023	0.0301078
ENSG00000113649.11	0.327353	0.00257817	0.0301776
ENSG00000164543.7	0.259222	0.00258315	0.0302009
ENSG00000204084.13	0.245543	0.00258415	0.0302009
ENSG00000127423.11	0.35021	0.00260415	0.0303996
ENSG00000134955.12	0.756885	0.00260516	0.0303996
ENSG00000258890.7	0.262053	0.00260922	0.0304235
ENSG00000269586.7	-1.14869	0.0026182	0.0305048
ENSG00000115295.20	-0.378406	0.0026228	0.0305349
ENSG00000141756.19	-0.263072	0.00262802	0.0305722
ENSG00000168398.6	0.528388	0.00263192	0.0305767
ENSG00000258741.4	-0.672668	0.00263244	0.0305767
ENSG00000089335.21	0.327958	0.00264984	0.0307314
ENSG00000276600.5	0.897898	0.00265068	0.0307314
ENSG00000188070.9	-0.337958	0.00265184	0.0307314
ENSG00000232938.2	0.469376	0.00265976	0.0307996
ENSG00000135862.6	-0.280808	0.00266868	0.0308792
ENSG00000055732.13	0.378802	0.00267484	0.0309116
ENSG00000120324.9	-0.682745	0.0026762	0.0309116
ENSG00000167257.11	-0.230376	0.00267759	0.0309116
ENSG00000204920.11	0.310809	0.00268131	0.0309187
ENSG00000134057.15	0.363995	0.00268229	0.0309187
ENSG00000130309.11	0.23165	0.00269679	0.0310622
ENSG00000121957.14	0.287148	0.00270039	0.0310801
ENSG00000108379.10	-0.521158	0.00270812	0.0311298
ENSG00000144749.13	0.214657	0.0027111	0.0311298
ENSG00000101150.17	0.231256	0.00271266	0.0311298
ENSG00000267868.1	-0.689832	0.00271292	0.0311298
ENSG00000263002.8	0.350303	0.00272747	0.0312731
ENSG00000164111.15	0.21682	0.0027316	0.0312968
ENSG00000170915.9	0.326166	0.00274014	0.0313709
ENSG00000261379.1	0.377266	0.00275144	0.0314765
ENSG00000182310.14	0.541313	0.00275891	0.0315382
ENSG00000134262.13	0.236519	0.00276195	0.0315491
ENSG00000197535.14	0.255293	0.00276608	0.031557
ENSG00000100347.15	-0.293874	0.0027668	0.031557
ENSG00000182185.18	-0.269505	0.00277516	0.0315802
ENSG00000140025.16	0.261157	0.0027765	0.0315802
ENSG00000111981.5	0.379888	0.00277876	0.0315802
ENSG00000138678.11	0.289286	0.00277888	0.0315802
ENSG00000080224.17	0.345822	0.00277926	0.0315802
ENSG00000102302.8	-0.393591	0.0027929	0.0317064
ENSG00000240216.7	0.461521	0.00279524	0.0317064
ENSG00000073417.15	0.234075	0.00279834	0.0317064
ENSG00000100767.17	-0.466238	0.00279927	0.0317064
ENSG00000178573.7	0.905288	0.00280082	0.0317064
ENSG00000197308.9	0.306132	0.00280489	0.0317288
ENSG00000163873.10	0.303359	0.00280771	0.0317369
ENSG00000117569.18	0.344809	0.00282177	0.0318721
ENSG00000245750.10	-0.665981	0.00282788	0.0319173
ENSG00000170464.10	-0.392908	0.0028346	0.0319519
ENSG00000125968.9	-0.754269	0.00283516	0.0319519
ENSG00000092445.12	-0.386054	0.00285133	0.0321103
ENSG00000150977.10	-0.391996	0.00286504	0.0322407
ENSG00000112679.14	0.301063	0.00287021	0.0322749
ENSG00000111846.18	0.512163	0.00288632	0.0324321
ENSG00000163364.10	0.363841	0.00288882	0.0324361
ENSG00000144395.18	0.316142	0.00289227	0.0324382
ENSG00000215271.9	-0.234158	0.00289488	0.0324382
ENSG00000163220.11	0.68953	0.00289543	0.0324382
ENSG00000267254.7	0.29091	0.00289841	0.0324476
ENSG00000088992.18	0.507677	0.00290436	0.0324697
ENSG00000109381.20	0.206378	0.00290467	0.0324697
ENSG00000184635.16	0.250235	0.00291895	0.0326053
ENSG00000114446.5	-0.217757	0.00293762	0.0327897
ENSG00000089091.16	-0.3819	0.00294229	0.0328177
ENSG00000221949.5	-0.548111	0.00294818	0.032837
ENSG00000073464.12	0.40949	0.00294835	0.032837
ENSG00000011007.12	0.2093	0.00295739	0.0328933
ENSG00000178401.16	-0.234485	0.00295775	0.0328933
ENSG00000096070.19	-0.247285	0.00296578	0.0329115
ENSG00000251867.4	-0.379357	0.00296644	0.0329115
ENSG00000178718.7	0.388155	0.00296739	0.0329115
ENSG00000102057.10	-0.551304	0.00296807	0.0329115
ENSG00000164975.15	-0.438442	0.00298108	0.0329998
ENSG00000167333.13	-0.384	0.00298613	0.0329998
ENSG00000100294.13	-0.306654	0.0029875	0.0329998
ENSG00000187391.21	-0.556347	0.00298931	0.0329998
ENSG00000255346.10	-0.564692	0.0029934	0.0329998
ENSG00000117407.17	-0.625741	0.00299442	0.0329998
ENSG00000127947.16	-0.2509	0.00299504	0.0329998
ENSG00000090661.12	-0.32548	0.00299548	0.0329998
ENSG00000184731.6	0.266296	0.00299744	0.0329998
ENSG00000131845.14	0.230335	0.0029978	0.0329998
ENSG00000143126.8	0.353941	0.00300075	0.0330082
ENSG00000169242.12	-0.34775	0.00301047	0.0330912
ENSG00000149243.15	0.510432	0.00301372	0.0331029
ENSG00000275450.1	-0.73018	0.00301639	0.0331083
ENSG00000101158.15	0.202828	0.00302011	0.033125
ENSG00000063180.9	0.364124	0.00302833	0.03319
ENSG00000182700.5	-0.446627	0.00303041	0.03319
ENSG00000178977.3	0.862199	0.00303713	0.0332396
ENSG00000107338.10	0.255977	0.0030456	0.0333082
ENSG00000180304.14	-0.293108	0.00305347	0.0333702
ENSG00000118596.12	0.468905	0.00306834	0.0335026
ENSG00000272661.1	0.490539	0.00307	0.0335026
ENSG00000011422.12	0.669437	0.00307535	0.0335368
ENSG00000148926.10	0.550973	0.00309144	0.033688
ENSG00000100031.19	-1.24579	0.00310447	0.0338041
ENSG00000101935.10	0.356149	0.00310655	0.0338041
ENSG00000279662.1	0.556574	0.00311179	0.0338369
ENSG00000104635.14	0.216066	0.00312944	0.0339909
ENSG00000003137.8	0.266499	0.00313044	0.0339909
ENSG00000169122.11	0.239564	0.00313599	0.0340268
ENSG00000175147.13	-0.446133	0.00313867	0.0340315
ENSG00000283162.1	0.603203	0.00314425	0.0340676
ENSG00000139629.16	0.31267	0.00314667	0.0340694
ENSG00000178821.13	0.436106	0.00315495	0.0340743
ENSG00000172965.17	-0.345541	0.0031578	0.0340743
ENSG00000111275.13	-0.492341	0.00315861	0.0340743
ENSG00000124201.15	0.241447	0.00315985	0.0340743
ENSG00000151746.15	0.278333	0.00316003	0.0340743
ENSG00000166268.11	-0.521254	0.00316061	0.0340743
ENSG00000267419.2	0.543635	0.00316374	0.0340839
ENSG00000177885.15	0.219266	0.00316887	0.0341149
ENSG00000027001.10	0.283656	0.00317488	0.0341553
ENSG00000144848.11	0.224999	0.003181	0.0341968
ENSG00000148541.13	0.450407	0.00318421	0.0342071
ENSG00000103056.12	-0.363285	0.00318771	0.0342204
ENSG00000187398.12	1.09902	0.00319198	0.0342421
ENSG00000121057.13	0.1933	0.00319556	0.0342562
ENSG00000185722.18	0.199827	0.00319938	0.0342579
ENSG00000158186.13	-0.295812	0.00320024	0.0342579
ENSG00000278291.1	-0.245112	0.00320795	0.0343162
ENSG00000231528.3	-0.246631	0.00321285	0.0343444
ENSG00000133985.3	-0.246328	0.00322155	0.034404
ENSG00000151725.12	0.299572	0.00322296	0.034404
ENSG00000227403.2	-0.337699	0.00322917	0.034446
ENSG00000258279.4	-0.514316	0.00323369	0.0344466
ENSG00000125089.17	-0.712204	0.00323377	0.0344466
ENSG00000261061.1	0.272959	0.003264	0.0347442
ENSG00000071205.12	0.194253	0.00327672	0.0348314
ENSG00000169926.11	-0.252446	0.00327754	0.0348314
ENSG00000160191.18	-0.395823	0.00327909	0.0348314
ENSG00000147174.11	0.552679	0.00328549	0.034875
ENSG00000006831.10	-0.348536	0.00328925	0.0348905
ENSG00000009335.18	0.226617	0.00330115	0.0349921
ENSG00000259953.2	-0.304027	0.00331786	0.0351447
ENSG00000143373.18	0.30166	0.00333098	0.0352537
ENSG00000287737.1	-0.505403	0.00333397	0.0352537
ENSG00000108953.17	0.256407	0.00333512	0.0352537
ENSG00000105011.9	0.208876	0.00334603	0.0353443
ENSG00000167757.14	0.53076	0.00335283	0.0353915
ENSG00000258539.1	-0.843568	0.00337175	0.0355665
ENSG00000215790.7	-0.218296	0.00337521	0.0355782
ENSG00000186654.21	-0.46648	0.00338356	0.0356415
ENSG00000103042.9	-0.308309	0.00338758	0.0356542
ENSG00000237807.4	-0.457366	0.00339177	0.0356542
ENSG00000189171.14	0.381108	0.00339183	0.0356542
ENSG00000213762.12	0.219494	0.00339429	0.0356554
ENSG00000131844.16	0.293841	0.00340945	0.0357898
ENSG00000224877.4	0.217458	0.00341577	0.0358087
ENSG00000188100.9	1.13033	0.00341597	0.0358087
ENSG00000105127.9	0.207001	0.00343931	0.036014
ENSG00000175768.13	0.302165	0.00344032	0.036014
ENSG00000115844.11	-0.84955	0.00345092	0.0361001
ENSG00000132478.10	0.23268	0.00345678	0.0361112
ENSG00000168792.5	0.237469	0.00345872	0.0361112
ENSG00000272068.1	-0.525969	0.00345913	0.0361112
ENSG00000127838.14	-0.247254	0.00346588	0.0361161
ENSG00000160439.16	0.253296	0.00346611	0.0361161
ENSG00000135414.10	0.218471	0.00346674	0.0361161
ENSG00000122591.12	0.360393	0.00347147	0.0361284
ENSG00000188130.14	-0.564316	0.0034727	0.0361284
ENSG00000133121.21	0.232812	0.00347684	0.0361468
ENSG00000187855.5	-0.514198	0.00349243	0.0362839
ENSG00000211459.2	0.566315	0.00349596	0.0362894
ENSG00000108561.8	0.268668	0.00349775	0.0362894
ENSG00000285722.1	0.589681	0.00351	0.0363917
ENSG00000085117.12	-0.309313	0.00351405	0.0364088
ENSG00000121417.14	0.355964	0.0035253	0.0364894
ENSG00000128463.13	-0.204351	0.00352665	0.0364894
ENSG00000205670.12	-2.90076	0.00356271	0.0368373
ENSG00000272145.1	0.545841	0.00358952	0.0370818
ENSG00000105281.12	0.294221	0.00359124	0.0370818
ENSG00000179820.16	-0.398709	0.00359877	0.0371179
ENSG00000134215.16	0.266695	0.00359964	0.0371179
ENSG00000175395.16	-0.396482	0.00360371	0.0371346
ENSG00000189339.12	-0.210999	0.0036188	0.03724
ENSG00000234261.4	0.481879	0.00362237	0.03724
ENSG00000151065.14	-0.215795	0.00362281	0.03724
ENSG00000160223.17	-0.349501	0.00362376	0.03724
ENSG00000105976.15	-0.236153	0.00362904	0.037269
ENSG00000124459.12	0.243547	0.00364252	0.0373821
ENSG00000130703.17	0.192492	0.00364979	0.0374314
ENSG00000198959.12	0.686376	0.0036624	0.0375167
ENSG00000137124.8	0.201122	0.00366307	0.0375167
ENSG00000198464.14	0.249467	0.00366792	0.0375411
ENSG00000196757.8	0.228468	0.00367531	0.0375818
ENSG00000165209.19	0.185529	0.00367686	0.0375818
ENSG00000138193.15	-0.401693	0.00368056	0.0375943
ENSG00000085382.12	-0.293901	0.00368572	0.0376217
ENSG00000204860.5	-0.356903	0.00368986	0.0376385
ENSG00000279088.1	0.547671	0.00370015	0.0377182
ENSG00000183723.12	-0.284606	0.00372284	0.0379239
ENSG00000101190.13	0.204041	0.00373882	0.0380529
ENSG00000080546.13	0.278008	0.00374142	0.0380529
ENSG00000258738.1	-0.384626	0.00374304	0.0380529
ENSG00000008294.21	0.235735	0.00374732	0.038071
ENSG00000170310.15	0.363071	0.00375325	0.0380997
ENSG00000108588.14	0.237467	0.00375517	0.0380997
ENSG00000081853.15	-0.253153	0.00375845	0.0381074
ENSG00000163947.11	0.217473	0.00376645	0.038163
ENSG00000129235.11	0.444923	0.00377827	0.0382572
ENSG00000029534.21	-0.500288	0.00378266	0.0382761
ENSG00000159388.6	0.309025	0.00378797	0.0382905
ENSG00000197608.11	0.416294	0.00378914	0.0382905
ENSG00000254337.2	0.483147	0.00379177	0.0382916
ENSG00000164105.4	0.29868	0.00380217	0.038371
ENSG00000182551.14	0.20087	0.00380848	0.0384092
ENSG00000256060.3	0.269255	0.00381719	0.0384616
ENSG00000125648.15	-0.248859	0.00381875	0.0384616
ENSG00000143416.21	-0.30871	0.00383079	0.0385572
ENSG00000179750.16	-0.231945	0.00384901	0.0386989
ENSG00000162086.15	0.250866	0.00384997	0.0386989
ENSG00000100304.13	-0.380605	0.00385304	0.038704
ENSG00000153147.6	0.233322	0.00386152	0.0387635
ENSG00000196724.12	0.246067	0.00387732	0.0388964
ENSG00000255185.6	0.410728	0.00390255	0.0391236
ENSG00000147852.16	-0.213527	0.00391018	0.0391701
ENSG00000128487.16	0.254679	0.00391305	0.0391701
ENSG00000075426.12	0.268095	0.00391494	0.0391701
ENSG00000164466.13	0.260583	0.00391953	0.0391701
ENSG00000178385.15	-0.313145	0.00392122	0.0391701
ENSG00000064666.15	-0.306736	0.00392269	0.0391701
ENSG00000262664.3	0.379968	0.00395286	0.0394454
ENSG00000100612.14	-0.365575	0.00396003	0.0394908
ENSG00000154640.15	-0.584471	0.00399425	0.0397904
ENSG00000260228.6	-0.340822	0.00399641	0.0397904
ENSG00000222035.4	0.796025	0.00399795	0.0397904
ENSG00000257894.2	-0.289373	0.00400352	0.0398198
ENSG00000159915.12	0.351496	0.00401523	0.03991
ENSG00000273117.1	-0.341589	0.00403697	0.0400999
ENSG00000196466.10	0.354375	0.0040439	0.0401424
ENSG00000186352.9	0.465134	0.00404811	0.0401578
ENSG00000103089.9	-0.352817	0.00406283	0.0402088
ENSG00000081059.20	-0.910502	0.00406448	0.0402088
ENSG00000136840.19	0.497152	0.00406514	0.0402088
ENSG00000197558.13	-0.751721	0.00406631	0.0402088
ENSG00000163071.11	0.260633	0.0040665	0.0402088
ENSG00000102781.14	-0.337181	0.00406959	0.0402131
ENSG00000064102.15	0.251271	0.00407307	0.0402212
ENSG00000127527.14	0.222264	0.00407651	0.040229
ENSG00000132475.10	0.199289	0.00408349	0.0402717
ENSG00000132016.11	0.529218	0.00409755	0.0403465
ENSG00000182606.16	-0.209978	0.00409898	0.0403465
ENSG00000152315.5	-0.468153	0.00409906	0.0403465
ENSG00000078070.13	-0.249984	0.00411815	0.0405001
ENSG00000134222.16	0.377323	0.00412002	0.0405001
ENSG00000103528.17	-0.232971	0.00415562	0.0407979
ENSG00000260577.2	-0.75309	0.00415835	0.0407979
ENSG00000165689.17	0.229075	0.00416082	0.0407979
ENSG00000069956.12	0.260582	0.00416378	0.0407979
ENSG00000099864.18	-0.56169	0.00416431	0.0407979
ENSG00000158201.10	-0.249822	0.00416646	0.0407979
ENSG00000111344.11	0.279483	0.00417658	0.0408707
ENSG00000165406.16	-0.246014	0.00417964	0.0408742
ENSG00000231806.3	-0.365968	0.00418574	0.0409021
ENSG00000085733.16	0.191945	0.00418789	0.0409021
ENSG00000099250.18	0.247023	0.00419282	0.0409239
ENSG00000206140.11	0.721094	0.0041978	0.0409461
ENSG00000121895.8	-0.792456	0.00421568	0.0410941
ENSG00000106868.17	-0.242196	0.00422012	0.0411109
ENSG00000236008.3	-0.557952	0.00422852	0.0411663
ENSG00000242516.2	-0.316883	0.00423997	0.0412512
ENSG00000225032.5	-0.672376	0.00424392	0.0412632
ENSG00000154654.15	-0.243626	0.00425551	0.0413494
ENSG00000142676.14	0.327322	0.00426089	0.0413752
ENSG00000264112.1	0.622957	0.00426803	0.0414017
ENSG00000119392.15	0.199393	0.00426909	0.0414017
ENSG00000065491.8	-0.247118	0.00427914	0.0414519
ENSG00000131238.17	-0.258124	0.00427974	0.0414519
ENSG00000112175.8	1.00969	0.00430181	0.0416391
ENSG00000122592.8	-0.476182	0.0043285	0.0418707
ENSG00000171793.16	0.210423	0.00434236	0.041978
ENSG00000197208.6	-0.343796	0.00434737	0.0419997
ENSG00000177469.13	-0.331676	0.00435944	0.0420894
ENSG00000167785.9	0.241107	0.00436527	0.0421189
ENSG00000180667.10	-0.537165	0.00437421	0.0421783
ENSG00000145476.16	0.35154	0.00438486	0.0422541
ENSG00000101265.16	-0.560658	0.0044106	0.0424751
ENSG00000197892.13	-0.254153	0.0044145	0.0424857
ENSG00000167981.7	0.285096	0.00442696	0.0425786
ENSG00000205758.12	-0.236917	0.00443256	0.0426054
ENSG00000144218.19	-0.330583	0.00444822	0.0427135
ENSG00000137275.14	0.211029	0.00444944	0.0427135
ENSG00000175183.10	0.208195	0.00445887	0.0427769
ENSG00000160255.18	0.58216	0.0044644	0.0428029
ENSG00000269190.6	-0.242783	0.00447507	0.0428781
ENSG00000166321.14	-0.244144	0.00448071	0.042905
ENSG00000142528.16	0.22803	0.00449319	0.0429973
ENSG00000078401.7	0.254116	0.00450232	0.0430575
ENSG00000187172.15	0.255493	0.00451177	0.0431207
ENSG00000049239.13	-0.228585	0.00451994	0.0431716
ENSG00000159423.17	-0.353704	0.00452716	0.0431848
ENSG00000171943.12	-0.217491	0.00452984	0.0431848
ENSG00000175662.17	-0.273025	0.00452987	0.0431848
ENSG00000275023.5	-0.206099	0.00455015	0.043311
ENSG00000112312.10	0.347499	0.00455056	0.043311
ENSG00000078304.19	0.234403	0.00455169	0.043311
ENSG00000004487.17	0.20354	0.00456463	0.043407
ENSG00000130234.11	0.852351	0.00457299	0.0434518
ENSG00000231133.8	-0.311551	0.00457508	0.0434518
ENSG00000124523.16	-0.21012	0.00458042	0.0434752
ENSG00000115875.19	0.193664	0.00458602	0.0434781
ENSG00000172053.18	-0.251588	0.00458645	0.0434781
ENSG00000204304.12	-0.232744	0.00461759	0.0437246
ENSG00000148655.15	0.579138	0.00461823	0.0437246
ENSG00000106052.13	-0.220406	0.0046321	0.0438286
ENSG00000279865.1	-0.838283	0.00463504	0.043829
ENSG00000176490.5	-0.340873	0.0046403	0.0438514
ENSG00000004399.12	0.400845	0.00465072	0.0439024
ENSG00000286081.1	-0.451223	0.00465148	0.0439024
ENSG00000167720.13	0.252588	0.00466156	0.043958
ENSG00000169021.6	0.189624	0.00466419	0.043958
ENSG00000160323.18	-0.49144	0.00466608	0.043958
ENSG00000116717.13	0.336097	0.00467529	0.0440174
ENSG00000133226.17	0.220526	0.00468289	0.0440616
ENSG00000117971.12	-0.477758	0.00469516	0.0441496
ENSG00000167461.12	0.220048	0.00470411	0.0441998
ENSG00000196440.11	0.711851	0.00470752	0.0441998
ENSG00000239900.12	-0.316714	0.00471092	0.0441998
ENSG00000079156.17	0.209032	0.00471215	0.0441998
ENSG00000159450.12	0.31763	0.00471845	0.0442315
ENSG00000213928.9	-0.529076	0.00472144	0.0442321
ENSG00000180801.14	-0.450028	0.00473408	0.0443232
ENSG00000115204.15	-0.260827	0.00474218	0.0443658
ENSG00000179912.20	-0.210179	0.00474449	0.0443658
ENSG00000142611.17	-0.646922	0.00479933	0.0448509
ENSG00000102763.18	-0.228942	0.00480378	0.0448649
ENSG00000177685.17	-0.421991	0.00480678	0.0448653
ENSG00000185022.12	-0.552876	0.00482423	0.0450004
ENSG00000143367.16	-0.194459	0.00482804	0.0450082
ENSG00000270681.1	0.828124	0.00483165	0.0450142
ENSG00000101361.17	0.200084	0.00484459	0.0451049
ENSG00000075275.17	-0.363572	0.00484734	0.0451049
ENSG00000138796.17	0.21753	0.00485269	0.0451271
ENSG00000242247.11	-0.23455	0.00486443	0.0452084
ENSG00000104518.11	-0.564918	0.00487773	0.0453043
ENSG00000168874.13	-0.477206	0.00489481	0.0454351
ENSG00000245571.7	0.301486	0.00491091	0.0455567
ENSG00000100906.11	-0.204336	0.00491659	0.0455815
ENSG00000141367.12	0.25393	0.00492319	0.0456147
ENSG00000083290.20	-0.24656	0.0049281	0.0456323
ENSG00000146054.18	-0.369008	0.00493253	0.0456432
ENSG00000287602.1	1.09192	0.00493867	0.0456432
ENSG00000267508.5	0.448751	0.00493917	0.0456432
ENSG00000165591.6	-0.246574	0.00494132	0.0456432
ENSG00000066926.12	-0.210324	0.00495289	0.0457223
ENSG00000278212.2	0.317757	0.00495597	0.0457229
ENSG00000180787.6	0.253946	0.00496315	0.0457612
ENSG00000115963.13	-0.224163	0.00498653	0.0459489
ENSG00000222014.6	-0.433639	0.00499353	0.0459854
ENSG00000156587.16	0.377108	0.00500451	0.0460579
ENSG00000180257.13	0.240185	0.00500748	0.0460579
ENSG00000114779.19	-0.29615	0.00502212	0.0461646
ENSG00000134748.13	0.201036	0.00504437	0.0463119
ENSG00000153179.13	-0.338937	0.00505132	0.0463119
ENSG00000167755.15	0.453294	0.00505502	0.0463119
ENSG00000106617.15	0.259267	0.00505565	0.0463119
ENSG00000275180.1	0.717174	0.00505568	0.0463119
ENSG00000119632.4	0.557113	0.00505877	0.0463119
ENSG00000181035.14	0.409645	0.00505954	0.0463119
ENSG00000054983.17	-0.263352	0.00508262	0.0464951
ENSG00000267530.3	-0.382241	0.0050885	0.0465208
ENSG00000172785.18	-0.294544	0.0050959	0.0465604
ENSG00000280339.1	0.431881	0.00510231	0.0465909
ENSG00000134278.15	0.231814	0.005113	0.0466446
ENSG00000107282.8	0.330894	0.00511482	0.0466446
ENSG00000246263.3	-0.297851	0.00511778	0.0466446
ENSG00000230798.5	-0.558873	0.00512526	0.0466446
ENSG00000268584.1	-0.356099	0.00512645	0.0466446
ENSG00000287918.1	-0.435406	0.00512666	0.0466446
ENSG00000170921.15	-0.258382	0.00513453	0.0466882
ENSG00000187630.17	-0.201906	0.00515219	0.0468207
ENSG00000178053.19	-0.248918	0.00516703	0.0469274
ENSG00000101871.15	0.276512	0.0051729	0.0469526
ENSG00000221890.5	-0.252496	0.00518415	0.0470146
ENSG00000206195.11	-0.310791	0.00518594	0.0470146
ENSG00000068079.8	0.30044	0.00521195	0.0472222
ENSG00000158301.18	-0.28132	0.00521808	0.0472495
ENSG00000285508.1	0.421115	0.00522756	0.0473071
ENSG00000114405.10	0.225431	0.00523846	0.0473774
ENSG00000163376.11	0.612886	0.00525537	0.0475021
ENSG00000266469.2	-0.398059	0.00525958	0.0475117
ENSG00000246596.7	-0.357149	0.0052666	0.0475468
ENSG00000274615.1	0.904466	0.00527284	0.0475748
ENSG00000237125.10	0.661894	0.00527691	0.0475802
ENSG00000239911.2	0.271308	0.00527972	0.0475802
ENSG00000132507.18	0.260428	0.00528411	0.0475915
ENSG00000196776.16	-0.434659	0.00529768	0.0476854
ENSG00000261801.6	-0.415903	0.0053027	0.0476935
ENSG00000241316.8	-0.566479	0.00530632	0.0476935
ENSG00000164976.9	0.204775	0.00531298	0.0476935
ENSG00000146950.13	0.217378	0.0053144	0.0476935
ENSG00000109670.16	0.204359	0.0053172	0.0476935
ENSG00000172216.6	0.253344	0.00531998	0.0476935
ENSG00000134323.12	0.621387	0.00532352	0.0476935
ENSG00000229391.7	0.855925	0.00532375	0.0476935
ENSG00000185404.16	0.184271	0.00533108	0.0477206
ENSG00000197536.11	-0.567826	0.00533307	0.0477206
ENSG00000090432.7	-0.202146	0.00535545	0.0478862
ENSG00000099219.14	-0.313384	0.00535789	0.0478862
ENSG00000267801.1	-0.952186	0.00536304	0.0479039
ENSG00000150556.17	0.217816	0.00538179	0.0479716
ENSG00000280893.1	0.463661	0.00538339	0.0479716
ENSG00000168502.17	-0.334867	0.00538639	0.0479716
ENSG00000134759.14	-0.169227	0.00538766	0.0479716
ENSG00000170017.12	-0.255552	0.00538772	0.0479716
ENSG00000114166.8	0.254276	0.00539663	0.0479716
ENSG00000279631.1	-0.667471	0.0053995	0.0479716
ENSG00000145623.13	-0.232443	0.00540418	0.0479716
ENSG00000287569.1	0.606833	0.00540763	0.0479716
ENSG00000135821.19	0.224928	0.00540773	0.0479716
ENSG00000262619.2	-0.453753	0.00540842	0.0479716
ENSG00000131149.19	0.209138	0.00540859	0.0479716
ENSG00000159445.13	-0.254767	0.00542834	0.0481186
ENSG00000225511.7	0.444617	0.00544803	0.0482649
ENSG00000235209.1	-0.925835	0.0054593	0.0483365
ENSG00000196782.12	-0.272059	0.00547782	0.0484721
ENSG00000196072.12	0.194656	0.00549378	0.0485675
ENSG00000131626.18	0.21496	0.00549782	0.0485675
ENSG00000181143.15	0.968105	0.00549994	0.0485675
ENSG00000148218.16	-0.215333	0.00550141	0.0485675
ENSG00000227070.1	-0.361528	0.00550695	0.0485881
ENSG00000158158.12	-0.17302	0.00551972	0.0486725
ENSG00000242732.4	0.207705	0.00552949	0.0487109
ENSG00000110934.13	-0.472102	0.00553494	0.0487109
ENSG00000269343.8	0.219403	0.00554028	0.0487109
ENSG00000198825.15	0.232321	0.00554033	0.0487109
ENSG00000248494.1	0.483383	0.00554276	0.0487109
ENSG00000154511.12	-0.266497	0.00554336	0.0487109
ENSG00000205426.10	0.569921	0.00554804	0.0487237
ENSG00000176261.15	0.214138	0.00556821	0.0488726
ENSG00000188820.13	0.755046	0.00562331	0.0493277
ENSG00000048828.17	0.168438	0.00564651	0.0494931
ENSG00000119899.13	-0.353671	0.00565101	0.0494931
ENSG00000100722.20	0.210535	0.00565331	0.0494931
ENSG00000284968.1	-0.315514	0.00565523	0.0494931
ENSG00000116016.14	0.220021	0.00566162	0.0495204
ENSG00000111011.18	0.219669	0.00566613	0.0495313
ENSG00000108465.15	0.417161	0.00569658	0.0497688
ENSG00000177932.7	-0.27573	0.00569988	0.0497689
ENSG00000184162.15	0.307569	0.00573081	0.0500026
ENSG00000120055.7	0.698512	0.00573324	0.0500026
ENSG00000171241.9	0.232401	0.00574839	0.0501058
ENSG00000198231.13	0.174556	0.00575935	0.0501725
ENSG00000169964.8	-0.257496	0.00576483	0.0501915
ENSG00000159263.16	-0.2388	0.00578155	0.0502896
ENSG00000261437.1	-0.26885	0.00578274	0.0502896
ENSG00000196954.14	0.415923	0.00581243	0.0505188
ENSG00000215788.10	0.531865	0.0058395	0.050725
ENSG00000129187.14	0.233226	0.00585534	0.0508032
ENSG00000272622.2	0.322003	0.00585825	0.0508032
ENSG00000160447.7	-0.490759	0.00585856	0.0508032
ENSG00000173480.11	0.248125	0.00587421	0.0509098
ENSG00000054277.14	-0.295046	0.00588703	0.0509918
ENSG00000137496.18	0.413286	0.005903	0.0511009
ENSG00000096060.14	0.215284	0.00590654	0.0511024
ENSG00000144199.12	-0.315377	0.00593424	0.0513127
ENSG00000180979.10	-0.22038	0.00594526	0.0513787
ENSG00000126261.13	0.20281	0.00599376	0.051755
ENSG00000148090.12	0.232394	0.00599563	0.051755
ENSG00000113504.21	-0.355267	0.00600584	0.0517929
ENSG00000188064.10	-0.30152	0.00600686	0.0517929
ENSG00000166340.17	-0.211204	0.0060132	0.0518181
ENSG00000182247.10	-0.313999	0.00602892	0.0518973
ENSG00000139668.9	0.227308	0.00602923	0.0518973
ENSG00000171044.11	0.530407	0.00603647	0.0519301
ENSG00000179981.10	-0.237708	0.00604804	0.0520001
ENSG00000146555.19	0.338238	0.00606153	0.0520227
ENSG00000172927.8	0.547721	0.00606434	0.0520227
ENSG00000163512.14	0.192572	0.00606489	0.0520227
ENSG00000185920.16	-0.282209	0.00606589	0.0520227
ENSG00000108375.12	0.203745	0.00607002	0.0520227
ENSG00000151014.6	0.258405	0.0060734	0.0520227
ENSG00000118007.13	0.197858	0.00607469	0.0520227
ENSG00000237753.2	-0.390057	0.00608515	0.0520828
ENSG00000234432.4	-0.497045	0.0061019	0.0521967
ENSG00000146072.6	-0.228913	0.00610779	0.0522126
ENSG00000094841.14	-0.223385	0.00611064	0.0522126
ENSG00000146416.19	-0.255941	0.00611411	0.0522127
ENSG00000186272.12	0.24585	0.0061257	0.0522823
ENSG00000186897.5	-0.760261	0.00615221	0.0524563
ENSG00000228716.7	0.223122	0.00615584	0.0524563
ENSG00000178974.10	-0.189662	0.00615839	0.0524563
ENSG00000126953.8	0.214683	0.00615993	0.0524563
ENSG00000165533.18	0.190232	0.00617221	0.0525314
ENSG00000135363.12	0.422115	0.00618211	0.0525861
ENSG00000120327.6	-0.342587	0.0061869	0.0525973
ENSG00000143458.12	0.181514	0.00621032	0.0527273
ENSG00000272345.1	0.493208	0.00621225	0.0527273
ENSG00000151687.14	-0.2886	0.00621263	0.0527273
ENSG00000131779.11	0.260369	0.00621684	0.0527335
ENSG00000159217.10	-0.30149	0.00622857	0.0527817
ENSG00000075413.18	0.177771	0.00623336	0.0527817
ENSG00000106636.8	0.186884	0.00623472	0.0527817
ENSG00000280303.2	-0.755087	0.00623673	0.0527817
ENSG00000164985.15	-0.279164	0.00623993	0.0527817
ENSG00000112208.11	-0.216001	0.00625555	0.0528595
ENSG00000104093.13	0.286887	0.0062561	0.0528595
ENSG00000155111.15	-0.294937	0.00627851	0.0530193
ENSG00000182253.15	-0.267173	0.00628554	0.0530367
ENSG00000008083.14	0.1743	0.00629226	0.0530367
ENSG00000115267.8	0.233921	0.00629392	0.0530367
ENSG00000163596.16	-0.300368	0.00629697	0.0530367
ENSG00000182749.5	0.251876	0.00629807	0.0530367
ENSG00000173548.9	-0.282864	0.0063139	0.0531119
ENSG00000242125.3	0.338246	0.006314	0.0531119
ENSG00000112186.12	-0.210903	0.00632561	0.0531801
ENSG00000141198.16	0.21799	0.00638353	0.0536372
ENSG00000181896.12	0.338776	0.00638835	0.053648
ENSG00000087842.11	0.214012	0.00640271	0.053711
ENSG00000100526.20	0.316651	0.00640294	0.053711
ENSG00000204802.3	-0.27926	0.00640676	0.0537133
ENSG00000167555.14	-0.195311	0.00641231	0.0537301
ENSG00000205808.7	-0.33712	0.00642615	0.0537587
ENSG00000117016.10	-0.309501	0.00642851	0.0537587
ENSG00000155666.12	-0.201215	0.00642864	0.0537587
ENSG00000125834.13	0.189846	0.00642991	0.0537587
ENSG00000105708.9	0.269518	0.00643828	0.053799
ENSG00000124802.12	0.227534	0.00644632	0.0538365
ENSG00000157554.19	-0.369326	0.00646393	0.053926
ENSG00000151240.17	-0.218883	0.00646415	0.053926
ENSG00000196704.12	0.185828	0.0064871	0.0540877
ENSG00000166263.13	0.226262	0.00649559	0.0541287
ENSG00000169884.14	0.748804	0.00651331	0.0542466
ENSG00000224086.6	-0.211536	0.00651796	0.0542555
ENSG00000166938.13	-0.1896	0.00652233	0.0542577
ENSG00000187240.16	-0.354487	0.00652632	0.0542577
ENSG00000143450.17	-0.31499	0.00652922	0.0542577
ENSG00000163297.17	0.441488	0.00653254	0.0542577
ENSG00000228393.4	0.488926	0.00653755	0.0542696
ENSG00000101191.17	0.170252	0.00655533	0.0543285
ENSG00000104447.12	0.252647	0.00656018	0.0543285
ENSG00000162572.21	-0.368186	0.00656319	0.0543285
ENSG00000087128.10	0.630607	0.00656367	0.0543285
ENSG00000079335.20	0.199345	0.00656445	0.0543285
ENSG00000227742.2	0.29648	0.00656634	0.0543285
ENSG00000167925.16	0.596653	0.00656974	0.0543285
ENSG00000172340.14	-0.203024	0.00657817	0.0543685
ENSG00000162924.15	-0.412852	0.00658715	0.0544131
ENSG00000096006.11	-0.276848	0.00659394	0.0544173
ENSG00000138613.14	-0.315396	0.00659484	0.0544173
ENSG00000223546.7	-0.374368	0.00660457	0.0544679
ENSG00000163703.19	-0.352545	0.00661335	0.0544699
ENSG00000132669.13	0.196851	0.00662288	0.0544699
ENSG00000239672.7	0.292444	0.00662372	0.0544699
ENSG00000137040.10	-0.312473	0.006624	0.0544699
ENSG00000287315.1	-0.446741	0.00662602	0.0544699
ENSG00000135596.18	-0.42738	0.00662637	0.0544699
ENSG00000196814.15	-0.277268	0.00665199	0.0546508
ENSG00000149548.15	0.286802	0.00666556	0.0547327
ENSG00000175115.12	0.20698	0.00669386	0.0549282
ENSG00000181790.11	-0.376549	0.00669707	0.0549282
ENSG00000100228.12	-0.716145	0.00670024	0.0549282
ENSG00000120656.11	0.191941	0.00670585	0.0549444
ENSG00000118418.14	0.18005	0.00672445	0.0550671
ENSG00000187446.12	-0.256206	0.00672848	0.0550704
ENSG00000186395.8	0.251219	0.00674807	0.0552009
ENSG00000166887.15	-0.165934	0.00676346	0.0552969
ENSG00000118257.16	0.614997	0.0067935	0.0555112
ENSG00000115474.7	0.416378	0.00680024	0.0555112
ENSG00000164056.11	-0.409026	0.00680066	0.0555112
ENSG00000285427.1	0.349068	0.00680742	0.0555365
ENSG00000065413.20	0.217657	0.00681359	0.055557
ENSG00000163864.17	-0.443266	0.00682034	0.0555821
ENSG00000230454.1	-0.393501	0.00683848	0.0556517
ENSG00000181830.9	-0.312395	0.00684062	0.0556517
ENSG00000175938.7	-0.23389	0.00684321	0.0556517
ENSG00000263327.6	-0.493125	0.00684649	0.0556517
ENSG00000183475.13	-0.186832	0.00684724	0.0556517
ENSG00000070731.11	0.240972	0.00686339	0.0557531
ENSG00000121406.9	0.312794	0.00688988	0.0559102
ENSG00000186862.20	0.567904	0.00689011	0.0559102
ENSG00000165475.15	-0.241061	0.0068966	0.0559239
ENSG00000107371.13	0.18813	0.00689917	0.0559239
ENSG00000183570.16	-0.217086	0.00693428	0.0561784
ENSG00000153064.12	-0.36991	0.00694349	0.056223
ENSG00000104324.16	0.780731	0.00694771	0.0562271
ENSG00000126698.11	0.208693	0.0069632	0.0563224
ENSG00000174720.16	0.204129	0.00697892	0.0564195
ENSG00000137819.14	-0.228015	0.00698501	0.0564386
ENSG00000128578.10	0.386144	0.00699262	0.05647
ENSG00000141977.9	0.702596	0.00700056	0.056504
ENSG00000272462.3	-0.33731	0.00700731	0.0565284
ENSG00000167635.11	0.219178	0.00701266	0.0565415
ENSG00000159842.15	0.24877	0.0070168	0.0565447
ENSG00000143847.15	0.706733	0.00702132	0.0565511
ENSG00000259692.6	-0.553558	0.00707146	0.0568958
ENSG00000256576.2	0.910794	0.00707162	0.0568958
ENSG00000021300.14	-0.310335	0.0071504	0.057492
ENSG00000138336.9	-0.297373	0.00715332	0.057492
ENSG00000152377.14	0.7062	0.00716866	0.0575516
ENSG00000119703.15	-0.830787	0.00716955	0.0575516
ENSG00000188095.6	-0.593123	0.00717453	0.0575516
ENSG00000221968.9	0.341045	0.0071832	0.0575516
ENSG00000140470.14	0.373896	0.00718725	0.0575516
ENSG00000163040.14	-0.332714	0.00718734	0.0575516
ENSG00000184922.14	-0.476509	0.00719	0.0575516
ENSG00000221947.8	0.56086	0.00719479	0.0575516
ENSG00000213246.7	0.222502	0.00719489	0.0575516
ENSG00000285331.2	-0.316124	0.00720675	0.057616
ENSG00000167699.13	0.172298	0.0072214	0.0577027
ENSG00000101213.7	-0.413025	0.00722698	0.0577169
ENSG00000133026.13	0.219046	0.00725214	0.0578873
ENSG00000104691.15	-0.289807	0.00725806	0.0579041
ENSG00000026508.19	-0.239941	0.00727275	0.0579907
ENSG00000134046.12	0.221102	0.00727952	0.0580142
ENSG00000106028.11	0.247677	0.00729568	0.0581124
ENSG00000113739.10	0.201593	0.00734526	0.0584766
ENSG00000064205.10	-0.535197	0.00735433	0.0585181
ENSG00000158850.15	-0.244779	0.00736449	0.0585682
ENSG00000204264.12	0.532445	0.00737174	0.0585951
ENSG00000184374.3	0.740292	0.00740392	0.05882
ENSG00000139289.13	-0.393295	0.00741142	0.0588488
ENSG00000170965.10	0.68581	0.007416	0.0588543
ENSG00000139636.15	-0.295217	0.0074562	0.0591424
ENSG00000171017.11	-0.253732	0.00746811	0.0592059
ENSG00000109536.12	0.246138	0.00749941	0.0594229
ENSG00000109762.16	0.237795	0.00750873	0.0594657
ENSG00000259826.1	-0.486147	0.00751663	0.0594972
ENSG00000068489.13	0.276506	0.00753734	0.05963
ENSG00000089022.14	0.172501	0.00754412	0.0596525
ENSG00000182934.12	0.184731	0.00755244	0.0596719
ENSG00000117682.17	0.245311	0.00755445	0.0596719
ENSG00000104213.13	-0.3095	0.00756016	0.0596859
ENSG00000154118.13	-0.411577	0.00756609	0.0597016
ENSG00000214425.8	-0.61279	0.00757835	0.0597673
ENSG00000275131.3	0.263689	0.00758331	0.0597753
ENSG00000119138.4	-0.2252	0.00759015	0.0597806
ENSG00000196950.14	0.237814	0.00759187	0.0597806
ENSG00000189195.14	-0.295655	0.00760319	0.0598386
ENSG00000125740.14	0.529744	0.00761082	0.059847
ENSG00000114480.13	-0.281206	0.00761215	0.059847
ENSG00000111331.13	0.25875	0.00764145	0.0600462
ENSG00000111859.17	-0.184861	0.00765414	0.0601148
ENSG00000135040.16	0.190339	0.00766123	0.0601393
ENSG00000232442.1	0.475539	0.00768965	0.0603311
ENSG00000276131.1	-0.400356	0.00772376	0.0605674
ENSG00000105186.16	0.170149	0.00774175	0.060677
ENSG00000110400.11	-0.239955	0.00774735	0.0606896
ENSG00000021826.17	0.365413	0.00775779	0.060703
ENSG00000114853.14	-0.312981	0.00776199	0.060703
ENSG00000178026.13	-0.438011	0.00776337	0.060703
ENSG00000152582.14	-0.335472	0.00776508	0.060703
ENSG00000076641.4	0.53344	0.00777306	0.0607035
ENSG00000173402.12	-0.196515	0.00777316	0.0607035
ENSG00000254726.3	-0.211971	0.00777981	0.0607092
ENSG00000121067.19	0.236135	0.00778569	0.0607092
ENSG00000259891.1	-0.338011	0.00778768	0.0607092
ENSG00000240849.11	0.226258	0.00779205	0.0607092
ENSG00000157110.16	-0.234747	0.00779739	0.0607092
ENSG00000198668.13	0.208222	0.00779792	0.0607092
ENSG00000023839.12	0.338842	0.00782435	0.0608837
ENSG00000074590.13	-0.198107	0.0078353	0.0609377
ENSG00000116675.16	0.289358	0.00786177	0.0611122
ENSG00000075131.10	0.21522	0.00787188	0.0611594
ENSG00000001461.17	0.203591	0.00788178	0.0612049
ENSG00000167434.10	0.37162	0.00791367	0.0614211
ENSG00000135932.11	-0.218044	0.00796074	0.0617333
ENSG00000091527.15	0.224283	0.00796204	0.0617333
ENSG00000165959.12	-0.228157	0.00797822	0.0617685
ENSG00000118620.13	0.289252	0.00798149	0.0617685
ENSG00000138777.20	0.245586	0.00798198	0.0617685
ENSG00000126882.13	-0.330314	0.00798288	0.0617685
ENSG00000185519.9	-0.550825	0.00800334	0.0618952
ENSG00000136197.12	-0.722036	0.00801061	0.0619199
ENSG00000250802.7	-0.230789	0.00802725	0.0620168
ENSG00000144649.9	0.369443	0.00804149	0.0620952
ENSG00000121060.18	0.173652	0.00805067	0.0621345
ENSG00000247092.7	0.345689	0.00807063	0.0622327
ENSG00000283526.1	-0.381506	0.00807483	0.0622327
ENSG00000112414.15	0.278543	0.00807571	0.0622327
ENSG00000170745.12	-0.239965	0.00808086	0.0622407
ENSG00000178202.13	-0.158096	0.00808825	0.062266
ENSG00000189067.12	-0.285874	0.00814389	0.0626625
ENSG00000185634.12	-0.51675	0.00815465	0.0627134
ENSG00000144655.15	-0.226136	0.00816994	0.0627676
ENSG00000126391.14	0.265182	0.00816997	0.0627676
ENSG00000184719.12	-0.207447	0.00818285	0.0628347
ENSG00000145506.14	-0.547508	0.008202	0.0629326
ENSG00000127561.15	-0.478021	0.00820391	0.0629326
ENSG00000137764.20	-0.162024	0.00821563	0.0629906
ENSG00000128891.15	-0.230749	0.00824199	0.0631608
ENSG00000141665.13	-0.388323	0.00825967	0.0632643
ENSG00000185650.10	-0.324512	0.00827072	0.0632986
ENSG00000260400.1	-0.535961	0.0082725	0.0632986
ENSG00000196834.12	-0.914051	0.00829331	0.0634088
ENSG00000134901.13	-0.275428	0.00829751	0.0634088
ENSG00000164211.13	0.499594	0.00830347	0.0634088
ENSG00000196914.9	-0.237706	0.00830363	0.0634088
ENSG00000140320.12	-0.239691	0.00831932	0.0634966
ENSG00000177602.5	0.271265	0.00832779	0.06352
ENSG00000223764.2	-0.38666	0.00833076	0.06352
ENSG00000100344.11	0.513614	0.00833524	0.0635222
ENSG00000183049.12	-0.196059	0.00836334	0.0636872
ENSG00000164442.10	0.236927	0.0083653	0.0636872
ENSG00000087460.25	0.275385	0.00839317	0.0638535
ENSG00000029364.12	-0.244858	0.00839872	0.0638535
ENSG00000125967.16	-0.354053	0.00839977	0.0638535
ENSG00000163704.12	-0.437496	0.00841364	0.0639108
ENSG00000070366.14	0.22128	0.00841575	0.0639108
ENSG00000158296.14	0.262388	0.008422	0.0639262
ENSG00000123416.15	0.238757	0.0084436	0.0640581
[truncated: 13,160 more rows]

## Sheet: GSE186211
Transcriptomic profile of MDA-MB-231 cells following HCAR1 knockdown versus control
ID	logFC	P.Value	adj.P.Val
NLRP2	-2.2	2.11e-08	0.000230824
EEF1A2	-3.28	4.09e-08	0.000230824
CSF2	-1.27	6.42e-08	0.000230824
CDH11	-1.19	1.01e-07	0.000230824
RTN1	1.33	1.08e-07	0.000230824
MAL2	-1.13	1.16e-07	0.000230824
AMPH	-1.88	1.75e-07	0.000267703
TMEM98	-2.28	1.91e-07	0.000267703
TFF1	-2.57	2.02e-07	0.000267703
PBX1	-1.81	2.42e-07	0.00028862
G0S2	2.21	3.05e-07	0.00033133
MYO1D	-1.41	3.42e-07	0.00033152
CHRDL1	-1.14	3.61e-07	0.00033152
WASF3	-1.08	4.81e-07	0.000369194
MAGED1	-2.57	4.91e-07	0.000369194
NEO1	-1.56	4.95e-07	0.000369194
SNORA9	4.45	5.76e-07	0.000373037
FBP1	1.18	5.87e-07	0.000373037
MEIS3P1	-1.03	6.28e-07	0.000373037
PLD5	-1.03	6.51e-07	0.000373037
JAG1	-0.856	6.57e-07	0.000373037
CADM1	-1.15	8.26e-07	0.000431466
GABBR2	-1.52	8.6e-07	0.000431466
GLUL	0.905	8.68e-07	0.000431466
RRAGD	-1.18	9.12e-07	0.000435462
SLC6A19	-0.918	1.01e-06	0.000464685
TFF3	-1.55	1.09e-06	0.000482737
EVL	-2.32	1.16e-06	0.000495162
TP53I11	-1.32	1.25e-06	0.000516142
PSTPIP2	-1.12	1.38e-06	0.000550617
HLA-DRA	-1.25	1.49e-06	0.000572658
ARHGEF9	-1.02	1.56e-06	0.000583188
SLCO4C1	0.81	1.65e-06	0.000595406
KCNK1	0.822	1.88e-06	0.000647112
SOCS2	0.81	1.9e-06	0.000647112
ISM1	-0.992	1.98e-06	0.000649602
TRIML2	0.9	2.01e-06	0.000649602
ICAM1	-1.06	2.15e-06	0.000676027
GOLGA7B	-0.9	2.48e-06	0.000750013
PXMP4	-0.833	2.51e-06	0.000750013
CARD16	1.03	2.8e-06	0.000814167
ATP6V0D2	0.707	3.05e-06	0.000860713
TNS4	-0.918	3.1e-06	0.000860713
ENPP4	1.19	3.46e-06	0.000939386
GUCY1B3	0.798	3.61e-06	0.000956279
PDE3B	-0.945	4.02e-06	0.00104284
EPHA4	0.737	4.34e-06	0.00110199
GPRC5C	-1.58	4.95e-06	0.0012309
SERPINB9	-0.831	5.27e-06	0.00128329
CST1	0.88	5.43e-06	0.0012968
SLC16A2	-0.97	5.96e-06	0.00138235
ARNT2	-0.742	6.02e-06	0.00138235
CORO2B	0.951	6.27e-06	0.00141164
ROBO1	0.836	6.43e-06	0.00141982
DSTN	-0.59	7.3e-06	0.00158282
CD22	0.637	8.02e-06	0.00170784
GRB14	0.827	8.45e-06	0.00175535
LOC101927229	0.933	8.53e-06	0.00175535
PCSK9	1.17	9.69e-06	0.00195159
LOC283352	-1.21	9.96e-06	0.00195159
HLA-B	-0.97	1e-05	0.00195159
CST7	-0.903	1.01e-05	0.00195159
IGFBPL1	-0.603	1.19e-05	0.00224665
FAM174B	-0.716	1.21e-05	0.00224665
MAGEE1	-0.791	1.23e-05	0.00224665
MKKS	-0.573	1.25e-05	0.00224665
IL7	0.755	1.27e-05	0.00224665
VWA5A	-0.704	1.28e-05	0.00224665
SERPINB2	0.962	1.32e-05	0.00226981
CALB2	0.706	1.34e-05	0.00226981
APMAP	-0.591	1.35e-05	0.00226981
NRP2	0.853	1.37e-05	0.00227613
IFITM1	-1.86	1.49e-05	0.00243065
CAPN11	0.792	1.59e-05	0.00256946
PTN	0.636	1.74e-05	0.0027358
ZCCHC3	-0.555	1.74e-05	0.0027358
H6PD	0.597	1.84e-05	0.00282705
GDF15	-1.72	1.88e-05	0.00282705
C1orf106	-0.773	1.9e-05	0.00282705
ENPP1	0.744	1.95e-05	0.00282705
TMPRSS3	-0.852	1.95e-05	0.00282705
TSPAN8	0.823	1.96e-05	0.00282705
ZSCAN18	0.649	1.98e-05	0.00282705
CCNA1	0.892	1.99e-05	0.00282705
SLC1A3	-0.84	2.04e-05	0.00286632
INHBB	-0.965	2.25e-05	0.00312153
CMAS	0.539	2.33e-05	0.00317616
EFEMP1	-0.517	2.34e-05	0.00317616
SLAIN1	0.837	2.37e-05	0.00317616
AFAP1L2	-0.692	2.55e-05	0.00338211
PET117	-0.57	2.63e-05	0.00340642
CACNA2D1	0.625	2.68e-05	0.00340642
CCDC3	-0.714	2.71e-05	0.00340642
CSNK2A1	-0.631	2.76e-05	0.00340642
CEMIP	-0.881	2.77e-05	0.00340642
CD40	-0.579	2.78e-05	0.00340642
CA8	0.712	2.79e-05	0.00340642
SRXN1	-0.586	2.8e-05	0.00340642
RGCC	0.698	2.86e-05	0.00341515
CST4	0.82	2.88e-05	0.00341515
ATP9A	-0.686	2.94e-05	0.00341515
PTPRU	-0.958	3.02e-05	0.00341515
PKIA	0.541	3.02e-05	0.00341515
PTPRA	-0.59	3.03e-05	0.00341515
IGFBP3	0.625	3.06e-05	0.00341515
NOP56	-0.557	3.06e-05	0.00341515
GPRC5B	-0.82	3.06e-05	0.00341515
OLFML3	-0.797	3.12e-05	0.00341617
THBS1	-0.535	3.13e-05	0.00341617
KHDRBS3	0.622	3.15e-05	0.00341617
NDUFAF5	-0.777	3.22e-05	0.00343256
CTSH	-1.03	3.23e-05	0.00343256
ANKRD1	-0.62	3.28e-05	0.00343256
MAPRE3	-0.884	3.33e-05	0.00343256
CEBPA	-0.675	3.33e-05	0.00343256
IL7R	-0.781	3.34e-05	0.00343256
LPCAT1	-0.555	3.37e-05	0.00343256
CHRNA1	-0.89	3.4e-05	0.00343943
PRSS12	0.69	3.87e-05	0.00386854
NAA20	-0.554	3.89e-05	0.00386854
NIPSNAP1	0.641	4.02e-05	0.00394368
ABCG1	-1.02	4.05e-05	0.00394368
TMEM230	-0.477	4.11e-05	0.00394368
VAT1L	-0.854	4.13e-05	0.00394368
SNCAIP	0.752	4.13e-05	0.00394368
RAB3B	0.567	4.28e-05	0.00404977
PLAT	0.668	4.34e-05	0.00405978
THBD	-0.804	4.36e-05	0.00405978
TSPAN12	0.489	4.45e-05	0.00410508
SCIN	0.946	4.47e-05	0.00410508
F3	-0.629	4.68e-05	0.00423429
FEZF1-AS1	0.52	4.68e-05	0.00423429
LINC00493	-0.637	4.75e-05	0.00426306
XRN2	-0.544	4.87e-05	0.00430533
PTPRR	0.771	4.89e-05	0.00430533
OSTF1	0.484	4.91e-05	0.00430533
TMEM71	0.499	4.97e-05	0.00433254
CRACR2A	-0.522	5.03e-05	0.00435025
STK35	-0.49	5.36e-05	0.00457233
TGFB2	-0.685	5.37e-05	0.00457233
RIN2	-0.481	5.58e-05	0.00469647
FASTKD5	-0.638	5.61e-05	0.00469647
TTPAL	-0.57	5.63e-05	0.00469647
MUC5B	-0.576	5.77e-05	0.00473972
HEG1	-0.5	5.78e-05	0.00473972
MAVS	-0.463	5.8e-05	0.00473972
FAM129A	0.519	5.84e-05	0.00473972
KIAA1324L	-0.625	5.92e-05	0.00477548
B4GALNT3	-0.804	6.48e-05	0.00517693
METTL7B	0.743	6.51e-05	0.00517693
EMP1	0.425	6.56e-05	0.00517965
GALNT5	0.675	6.81e-05	0.00527255
SLITRK4	0.538	6.87e-05	0.00527255
MAST4	0.45	6.88e-05	0.00527255
TRMT6	-0.554	6.88e-05	0.00527255
ZFAS1	-0.492	6.89e-05	0.00527255
MAP3K7CL	0.728	7.18e-05	0.00545861
RBBP9	-0.473	7.24e-05	0.00546693
CYP39A1	0.52	7.34e-05	0.00551138
P4HA2	-0.477	7.61e-05	0.00564817
ENTPD6	-0.589	7.62e-05	0.00564817
SPRY4	0.442	7.67e-05	0.00565209
B4GALT5	-0.489	7.83e-05	0.00573149
MMP14	0.576	7.9e-05	0.00574558
CTNNBL1	-0.564	8.06e-05	0.00583046
SNTB1	0.617	8.12e-05	0.00583425
VPS16	-0.596	8.34e-05	0.00593982
TNFSF4	0.583	8.36e-05	0.00593982
COL12A1	0.515	8.65e-05	0.00609984
RAE1	-0.441	8.69e-05	0.00609984
IFT52	-0.468	9.08e-05	0.00630555
SVIP	0.472	9.09e-05	0.00630555
PRRG4	0.543	9.16e-05	0.00631395
NDRG1	0.668	9.32e-05	0.00637933
FAM84B	0.468	9.36e-05	0.00637933
SLCO2A1	-0.569	9.51e-05	0.00644735
MAPRE1	-0.457	9.85e-05	0.00663835
LBH	0.825	9.9e-05	0.00663835
CA12	0.405	0.000102	0.00679795
CD96	0.516	0.000104	0.00687526
TMX4	-0.444	0.000104	0.00687526
S100P	-1.37	0.000108	0.00701402
CRABP2	-0.729	0.000108	0.00701402
C10orf35	-0.903	0.000109	0.0070621
SLC37A1	-0.485	0.00011	0.00709948
C1orf21	0.389	0.000113	0.00719792
F2RL2	-0.48	0.000113	0.00719792
AKR1C3	0.961	0.000114	0.00726461
SNRPB2	-0.478	0.000116	0.00729857
XYLB	-0.49	0.000117	0.00736364
ZNF385B	0.527	0.000118	0.00737025
PFDN4	-0.501	0.00012	0.0074295
ABHD12	-0.613	0.000122	0.00756286
RGMB	0.393	0.000124	0.00757884
DEFB1	-1.29	0.000124	0.00757884
NDRG3	-0.398	0.000125	0.00757884
GAPLINC	0.67	0.000125	0.00759671
ACSS1	-0.601	0.000127	0.00764105
HNRNPA1P33	-1.62	0.00013	0.00778782
POFUT1	-0.543	0.000132	0.00784948
MUC2	-0.672	0.000133	0.0078659
CPNE1	-0.592	0.000134	0.00793663
TBXAS1	0.927	0.000135	0.00795906
SEC23B	-0.479	0.000136	0.00797552
ATP6V1G2	0.54	0.000139	0.00811757
MOCS3	-0.513	0.000144	0.0082636
FGF13	0.451	0.000144	0.0082636
C14orf37	0.549	0.000144	0.0082636
LINC00261	-0.503	0.000147	0.00837334
PTPN1	-0.377	0.000148	0.00837334
KREMEN1	-0.682	0.000149	0.00837334
MPP4	0.498	0.000149	0.00837334
PMEPA1	-0.448	0.00015	0.0083814
ESF1	-0.799	0.00015	0.0083814
PDE2A	0.603	0.000151	0.0083814
PCNA	-0.44	0.000157	0.00865864
DDX27	-0.4	0.000159	0.0087298
C15orf48	-0.747	0.000163	0.00877474
COL13A1	0.426	0.000163	0.00877474
STC1	0.427	0.000163	0.00877474
TM9SF4	-0.42	0.000163	0.00877474
CDS2	-0.491	0.000163	0.00877474
LGALSL	-0.459	0.000164	0.00877474
ATRN	-0.561	0.000165	0.00881244
TRIB3	-0.65	0.000167	0.00885012
MCTS2P	-0.716	0.000168	0.00886385
MUC5AC	-1.01	0.00017	0.00895832
DDRGK1	-0.599	0.000172	0.00901025
PSMA7	-0.456	0.000174	0.0090232
ANKEF1	-0.633	0.000174	0.0090232
MTRNR2L2	-0.571	0.000175	0.0090232
STAU1	-0.446	0.000179	0.00921955
IDH3B	-0.558	0.000182	0.00930511
C12orf75	0.389	0.000182	0.00930511
CRNKL1	-0.605	0.000186	0.00945762
COL6A3	0.504	0.000187	0.00945762
F11R	0.373	0.000188	0.00945762
STARD8	0.539	0.000192	0.00956175
RRBP1	-0.52	0.000192	0.00956175
PROS1	0.601	0.000192	0.00956175
HAPLN3	-0.554	0.000195	0.00962389
PSMF1	-0.554	0.000196	0.00962389
STS	-0.45	0.000196	0.00962389
PANK2	-0.401	0.000199	0.00970945
EIF2S2	-0.378	0.000202	0.00975049
NEGR1	0.45	0.000202	0.00975049
TOP1	-0.41	0.000202	0.00975049
EGR1	0.489	0.000203	0.00975535
NXN	-0.642	0.000207	0.00993954
SNX5	-0.51	0.000212	0.0101007
NT5E	0.405	0.000219	0.0104083
RNF24	-0.39	0.000222	0.0104961
ACTR5	-0.588	0.000224	0.0105253
DUSP5	0.395	0.000224	0.0105253
TNFRSF21	-0.493	0.000228	0.0106462
RHOB	-0.565	0.000247	0.0115316
CSE1L	-0.365	0.000257	0.0119172
CFH	0.487	0.000259	0.0119916
PGF	-0.943	0.00026	0.0119916
SLC1A4	-0.717	0.000265	0.0120659
FBXL7	0.383	0.000265	0.0120659
MNX1-AS1	-0.733	0.000266	0.0120659
SP140	-0.472	0.000267	0.0120659
TGM2	-0.724	0.000268	0.0120659
ZNF337-AS1	-0.909	0.000269	0.0120659
ACOXL	-0.673	0.00027	0.0120659
CTSS	0.653	0.00027	0.0120659
LOC101928402	-0.574	0.000272	0.0120659
PDRG1	-0.523	0.000272	0.0120659
NANP	-0.408	0.000274	0.0121157
DIDO1	-0.476	0.000278	0.0122282
FAM46A	0.576	0.000279	0.0122282
LPPR2	-0.54	0.000281	0.0123013
RAET1E	0.574	0.000289	0.0125761
RBCK1	-0.55	0.000293	0.0126943
LOXL1	0.56	0.000294	0.0126943
GMDS-AS1	0.471	0.000296	0.0127532
LEFTY1	-0.953	0.000298	0.0128007
NFS1	-0.442	0.0003	0.0128375
MSH5	0.446	0.000304	0.012901
EDNRB	0.721	0.000304	0.012901
CYSTM1	-0.527	0.000306	0.012957
ACTA2	0.831	0.00032	0.013444
PLOD1	0.489	0.00032	0.013444
EPAS1	-0.382	0.000325	0.0135926
RPL39L	0.435	0.000329	0.013745
RHPN1	0.536	0.000332	0.0137895
RNF114	-0.379	0.000334	0.0138397
COL4A1	-0.37	0.000337	0.0138727
MARCH4	0.455	0.000337	0.0138727
CSTF1	-0.352	0.000339	0.0138817
NCOA6	-0.376	0.00034	0.0138817
IGFBP1	0.396	0.000341	0.0138817
SRPX	0.358	0.000343	0.0138937
CRLS1	-0.534	0.000344	0.0138937
SPTLC3	-0.429	0.000347	0.0139568
AP1G2	-0.669	0.00035	0.0139568
CHSY3	0.472	0.00035	0.0139568
MIR100HG	0.586	0.00035	0.0139568
LINC01116	0.387	0.000351	0.0139568
GID8	-0.333	0.000353	0.0139985
RDM1	-1.12	0.000369	0.0145091
ADRB2	0.354	0.000369	0.0145091
MYL9	-0.721	0.00037	0.0145091
NAT8L	-0.361	0.000372	0.0145091
RPN2	-0.363	0.000373	0.0145091
RASD1	0.563	0.000373	0.0145091
SLC39A14	-0.336	0.000381	0.0147384
CDK5RAP3	0.328	0.000382	0.0147384
APOL6	-0.405	0.000386	0.0147738
CDC25B	-0.484	0.000386	0.0147738
PIK3CG	0.411	0.000386	0.0147738
CSRP2BP	-0.515	0.000393	0.0149911
INSIG1	0.41	0.000401	0.0151841
ADM	-0.38	0.000401	0.0151841
PTGR1	0.406	0.000405	0.0152889
SNN	-0.466	0.000412	0.0154694
DHRS2	-0.61	0.000414	0.0154694
NELFCD	-0.392	0.000415	0.0154694
RPRD1B	-0.383	0.000416	0.0154694
PSRC1	0.339	0.000417	0.0154694
ABCG2	-0.417	0.000417	0.0154694
C4BPB	0.419	0.000422	0.0155391
OSER1	-0.419	0.000423	0.0155391
GPRC5A	-0.377	0.000423	0.0155391
CDON	-0.445	0.000426	0.0155971
FKBP1A	-0.442	0.000431	0.015669
ADNP	-0.326	0.000431	0.015669
TFF2	-1.19	0.000433	0.0156864
NEDD9	-0.387	0.000435	0.0157379
SAMSN1	0.926	0.00044	0.0158654
SNTA1	-0.563	0.000441	0.0158654
FAM210B	-0.482	0.000447	0.0159852
SHC3	0.376	0.000447	0.0159852
AURKA	-0.328	0.000452	0.0160816
TRIM6	0.399	0.000453	0.0160963
MTG2	-0.427	0.000456	0.0160963
OSBPL2	-0.38	0.000456	0.0160963
AMOT	0.383	0.000462	0.0162603
ITGB4	-0.747	0.000467	0.0163827
STARD10	-0.742	0.000471	0.0164951
GALNT16	-0.336	0.000476	0.0166206
PCDHGB7	0.619	0.000479	0.0166703
DCLK1	0.454	0.000483	0.0167402
TAP1	-0.329	0.000486	0.0167959
ST8SIA4	0.557	0.000488	0.0167959
HELZ2	-0.452	0.000488	0.0167959
APOBEC3G	-0.645	0.000494	0.0169221
ZFP36L1	0.336	0.000497	0.0169818
YTHDF1	-0.326	0.000498	0.0169818
TBC1D20	-0.382	0.000502	0.0170651
PROCR	-0.53	0.000503	0.0170651
NPAS2	0.317	0.000507	0.0171354
ROR1	-0.374	0.000511	0.0172126
HMGCS1	0.598	0.000512	0.0172126
PLAGL2	-0.333	0.000516	0.0173075
ROBO4	0.426	0.000525	0.0175327
GAB2	0.404	0.000537	0.0178121
ARHGAP24	0.331	0.000537	0.0178121
PLOD2	-0.476	0.000537	0.0178121
MSRB2	0.391	0.000544	0.0179935
ID4	-0.474	0.000547	0.0180025
VAPB	-0.366	0.000548	0.0180025
SH3PXD2B	-0.431	0.00055	0.0180025
PDE9A	-0.482	0.000551	0.0180025
TMEM140	0.329	0.000554	0.0180521
TGFBI	-0.371	0.000558	0.0181499
ATP5E	-0.352	0.000562	0.0182343
SLC38A4	0.359	0.000568	0.0183745
HPGD	-0.55	0.000571	0.0183745
SAMHD1	-0.357	0.000571	0.0183745
VDR	-0.425	0.00058	0.0185344
MTRNR2L8	-0.533	0.00058	0.0185344
BCL3	-0.527	0.000582	0.0185344
UQCC1	-0.407	0.000583	0.0185344
SDPR	0.398	0.000592	0.0187522
NRG1	-0.338	0.000593	0.0187522
NDOR1	0.554	0.000595	0.0187768
CRISPLD2	-0.498	0.000598	0.0188284
MBIP	-0.332	0.000602	0.0188935
MEGF6	0.402	0.000611	0.0190765
RAP2B	0.326	0.000611	0.0190765
SKAP2	0.307	0.000615	0.019079
PINLYP	0.728	0.000616	0.019079
ADGRL1	-0.437	0.000617	0.019079
SQRDL	0.368	0.000617	0.019079
MSMO1	0.369	0.000619	0.0190879
NMRK1	0.598	0.000626	0.0192087
RHOV	-0.527	0.000626	0.0192087
SMURF2	0.409	0.000634	0.0193919
PLEKHA6	0.384	0.000639	0.0194669
FLJ22447	-0.508	0.000641	0.0194669
B4GALNT1	-0.409	0.000641	0.0194669
LOC100294145	-0.472	0.000645	0.019522
ZHX3	-0.307	0.000649	0.0195966
RTFDC1	-0.383	0.000652	0.019608
OPHN1	0.553	0.000652	0.019608
YWHAB	-0.338	0.000656	0.0196531
TMEM171	0.648	0.000658	0.0196745
VSIG10	0.339	0.000665	0.0198321
IDNK	0.542	0.000671	0.0199333
OCIAD2	0.387	0.000672	0.0199333
RARRES2	-1.25	0.000674	0.0199516
CHN1	-0.369	0.000683	0.0201719
AP5S1	-0.655	0.000687	0.0202447
GSTM2	-0.419	0.000699	0.0205419
EIF5A2	-0.357	0.000703	0.0206225
CFAP58	0.307	0.000706	0.0206334
MMP1	-0.721	0.000716	0.0208755
TUBB2A	-0.39	0.000717	0.0208755
NOXA1	0.595	0.00072	0.0208931
HM13	-0.525	0.000722	0.02091
RALGAPA2	-0.484	0.000724	0.02091
MLLT6	0.334	0.000732	0.0211023
HMGN3	0.533	0.000737	0.0211995
SLC17A9	-0.448	0.000746	0.0214051
FKBP7	0.362	0.000748	0.0214056
SHISA3	0.425	0.000752	0.0214587
S100A6	0.343	0.000754	0.0214587
C5	0.449	0.000758	0.0215363
KIF3B	-0.297	0.00076	0.0215363
HS6ST1	-0.506	0.000766	0.0216108
IDH1	0.305	0.000766	0.0216108
LRRC24	0.428	0.00077	0.0216586
CEP250	-0.37	0.00078	0.0218958
ZNF133	-0.407	0.000782	0.0218958
OBSCN	0.421	0.000786	0.0219739
BMP6	0.417	0.000794	0.0220523
SLAMF7	-0.45	0.000798	0.0220523
LACTB	-0.315	0.000799	0.0220523
C6orf48	-0.328	0.0008	0.0220523
UBE2V1	-0.341	0.000801	0.0220523
TPX2	-0.334	0.000803	0.0220523
DNTTIP1	-0.371	0.000803	0.0220523
LAMA5	-0.409	0.000804	0.0220523
DBNDD2	-0.342	0.000814	0.0222426
TP53INP2	-0.481	0.000817	0.0222426
SERPINA5	-0.562	0.000817	0.0222426
DTD1	-0.469	0.000819	0.022266
NEK8	0.328	0.000821	0.0222721
PTGES	-0.405	0.000824	0.0222776
CPD	-0.311	0.000825	0.0222776
F2RL1	-0.298	0.000829	0.0223152
MRPS26	-0.539	0.000837	0.0224783
KRCC1	0.681	0.00085	0.0227771
IFNLR1	-0.315	0.000859	0.0229322
AOX1	0.404	0.000862	0.0229322
ADGRD1	0.304	0.000863	0.0229322
TNFAIP2	-0.343	0.000863	0.0229322
LUCAT1	0.686	0.000868	0.0230195
ZBED6CL	-0.465	0.000872	0.0230665
LCTL	0.359	0.000875	0.023097
ECHDC2	-0.721	0.00088	0.0231494
COX7C	0.301	0.000881	0.0231494
SLC30A1	-0.309	0.000898	0.0234938
SRC	-0.365	0.000898	0.0234938
RNF182	0.402	0.000902	0.023541
ACTR1B	0.422	0.000913	0.0237844
LINC00704	0.291	0.000919	0.0238995
TPK1	0.462	0.000924	0.0239236
TTI1	-0.366	0.000924	0.0239236
TUBA1A	0.528	0.000935	0.0241528
TEC	0.297	0.000947	0.0244083
MAGEH1	-0.605	0.000956	0.0245839
PDGFRB	-0.391	0.000963	0.0247147
ECM1	0.459	0.000968	0.0247431
TMEM242	0.469	0.000968	0.0247431
ITGB3	-0.373	0.000978	0.024925
SPINT1	-0.69	0.000989	0.025157
AFAP1	-0.305	0.000993	0.0251917
BLCAP	-0.339	0.000994	0.0251917
LOC100134868	-0.33	0.00101	0.0255944
TGFBR3	-0.363	0.00102	0.0256086
HAGLR	0.372	0.00102	0.0256884
IFT27	-0.502	0.00103	0.0257602
ANKRD22	0.445	0.00104	0.0259716
WDR59	0.287	0.00105	0.026152
TASP1	-0.49	0.00106	0.0264134
RAB38	0.371	0.00106	0.0264163
TM4SF1	0.306	0.00107	0.0264824
GLB1L2	-0.467	0.00107	0.0264928
TLR2	0.36	0.00107	0.0264928
SDCBP2-AS1	-0.345	0.00107	0.0264928
TSPAN1	0.364	0.00108	0.0264928
ZNF488	-0.331	0.00108	0.0264928
BAIAP2-AS1	-0.295	0.00108	0.0264928
HES1	-0.359	0.0011	0.0268767
ATP6V1B2	-0.304	0.00111	0.0271328
ASXL1	-0.335	0.00111	0.0271574
TNC	0.337	0.00112	0.0271703
ZNFX1	-0.341	0.00112	0.0271846
MYBL2	-0.651	0.00112	0.0271918
CLEC2B	0.348	0.00113	0.0271918
RHBDF1	0.485	0.00113	0.0271918
TNFRSF10C	-0.459	0.00113	0.0272442
FAM65C	-0.522	0.00114	0.0272442
FAM46C	0.449	0.00114	0.0272442
OASL	-0.441	0.00114	0.0272442
LCP1	-0.417	0.00114	0.0272442
EGFL7	0.621	0.00114	0.0272442
SPP1	0.669	0.00115	0.0272442
SNRPB	-0.523	0.00115	0.0272442
AAR2	-0.469	0.00115	0.0272442
PPP1R26	0.392	0.00115	0.0272442
KRT83	-0.57	0.00115	0.0272442
LAMB3	0.495	0.00116	0.02735
CDK10	0.271	0.00117	0.0275173
GJB2	0.462	0.00117	0.0275173
TP53RK	-0.339	0.00118	0.0275173
LOC101929705	-0.542	0.00118	0.0275173
INPP5E	0.465	0.00118	0.0275173
LOC100288181	-0.385	0.00119	0.0277778
COL8A1	0.453	0.0012	0.0279473
APLN	0.343	0.00121	0.0281361
SLFN5	0.329	0.00122	0.0281885
TPD52L2	-0.337	0.00122	0.0281961
OAS2	0.373	0.00122	0.0281961
CENPB	-0.659	0.00123	0.0281961
CYBRD1	0.346	0.00123	0.0281961
RAPGEF5	0.475	0.00123	0.0281961
SPRY2	0.29	0.00124	0.0282546
BACE1	0.292	0.00124	0.0282546
TRIP4	-0.283	0.00124	0.0282546
NPEPL1	-0.479	0.00124	0.0282546
TFAP2C	-0.485	0.00125	0.0284048
FN1	-0.276	0.00125	0.0284048
SAP25	0.535	0.00126	0.0285868
ASB9	0.427	0.00127	0.0287255
NNMT	-0.569	0.00127	0.0287255
MTRNR2L1	-0.636	0.00129	0.0289528
EML2	0.386	0.00129	0.0290023
TMED8	-0.44	0.00131	0.0293836
WNT5A	0.371	0.00131	0.0293836
CLGN	0.511	0.00133	0.0295781
SLC1A1	0.506	0.00133	0.0295781
PIGU	-0.452	0.00133	0.0295781
RAB11FIP1	-0.382	0.00134	0.0295781
NUDT4P1	-0.466	0.00134	0.0295781
AHCY	-0.524	0.00134	0.0295781
CDK5RAP1	-0.289	0.00135	0.0297578
SH2D3A	-0.443	0.00135	0.0297578
FAM69B	0.33	0.00136	0.0298954
GAS6	0.357	0.00136	0.0299198
PANX2	0.348	0.00137	0.0299873
LINC01207	0.284	0.00139	0.0303433
TAF4	-0.299	0.0014	0.0304889
TMEM173	0.389	0.0014	0.0304889
ASB2	-0.318	0.0014	0.0304889
ZGPAT	-0.388	0.0014	0.0304889
FDFT1	0.29	0.00141	0.0304889
PRPF6	-0.349	0.00141	0.0305274
DRAM1	-0.291	0.00141	0.0305274
SERINC3	-0.363	0.00142	0.0306421
MGME1	-0.434	0.00143	0.0307411
RRAD	-0.558	0.00144	0.0309452
RALGAPB	-0.348	0.00144	0.0309452
FBLN5	-0.394	0.00145	0.0309452
FAM217B	-0.4	0.00145	0.0309452
ERMP1	-0.32	0.00145	0.0309452
NSFL1C	-0.437	0.00147	0.0312413
IDI1	0.34	0.00147	0.0312413
STOM	-0.286	0.00148	0.031347
SLMO2-ATP5E	-0.37	0.00149	0.0316106
LYPD1	0.467	0.0015	0.0316348
SGK1	0.337	0.0015	0.0316715
GAS6-AS2	-0.371	0.0015	0.0316916
SMOX	-0.452	0.00153	0.032153
DFNB31	0.347	0.00153	0.0322139
HSPB8	-0.74	0.00154	0.0323776
MPP2	-0.543	0.00156	0.0325885
ITGB5	0.379	0.00157	0.0327923
INPP1	0.283	0.00158	0.0330495
DLGAP4	-0.349	0.0016	0.0332971
NCF2	0.335	0.00161	0.0334243
TRPC4AP	-0.284	0.00163	0.0337659
VSNL1	0.465	0.00164	0.0340122
FGD1	0.314	0.00164	0.0340122
EEPD1	0.321	0.00165	0.0340344
ZMYND8	-0.257	0.00166	0.0342791
WFDC2	-0.881	0.00168	0.0344595
HMHA1	-0.475	0.0017	0.0348411
ANK2	0.305	0.0017	0.0349362
C6orf203	0.291	0.00171	0.0349389
HS3ST1	0.377	0.00175	0.0357067
ERBB3	0.594	0.00175	0.0357416
KRT86	-0.61	0.00178	0.0362025
ERMAP	0.306	0.00178	0.0362025
TMEM198B	0.378	0.00179	0.0362957
ERGIC3	-0.388	0.0018	0.036425
ZNF607	0.268	0.0018	0.036435
KIFC2	0.377	0.00181	0.036481
EN2	0.393	0.00182	0.036605
HMGB3	-0.246	0.00182	0.0366875
PYGB	-0.426	0.00183	0.0367452
DHRS1	0.427	0.00183	0.0367452
ZNF343	-0.307	0.00184	0.0367452
GSTA4	0.351	0.00184	0.0367452
CD58	0.479	0.00185	0.0368792
RALY-AS1	-0.665	0.00185	0.0368792
ADAM15	0.415	0.00186	0.0369469
FAM179A	0.339	0.00186	0.0369469
FAM20C	-0.484	0.00187	0.0369469
CSPG5	0.374	0.00187	0.0369469
C20orf27	-0.636	0.00187	0.0370128
STEAP1	0.479	0.00188	0.0370553
IQGAP3	0.273	0.00189	0.0371428
SUMF1	0.256	0.0019	0.0373381
CNTNAP1	0.274	0.00191	0.0374168
TIMP1	0.498	0.00193	0.0378647
MX2	-0.352	0.00194	0.0378647
ALKBH2	-0.341	0.00194	0.0378647
KRT81	-0.638	0.00194	0.0378894
SPTBN2	-0.33	0.00195	0.0379064
CELF2	0.317	0.00195	0.0379064
CERKL	0.479	0.00195	0.0379064
SOCS2-AS1	0.731	0.00197	0.0380721
ENTPD1	-0.268	0.00199	0.0384221
LYRM5	0.51	0.00201	0.0388568
BDH2	0.344	0.00203	0.0390845
IGFLR1	-0.537	0.00203	0.0391013
NCOA3	-0.404	0.00204	0.0391277
PEAR1	0.296	0.00205	0.0393132
DUSP2	-0.471	0.00206	0.0393979
TSC22D1-AS1	0.374	0.00208	0.0396893
CRYZ	0.327	0.00208	0.0397681
TGIF1	0.316	0.00209	0.0397681
ELMO2	-0.329	0.00212	0.040272
ZSWIM7	0.319	0.00214	0.0405582
ACADVL	0.316	0.00214	0.0405582
PAPSS1	0.254	0.00214	0.0405779
PAQR5	-0.282	0.00216	0.0409049
S1PR5	0.303	0.0022	0.041477
SYS1	-0.387	0.0022	0.041477
AMH	0.436	0.0022	0.0414801
RGS2	0.29	0.00221	0.0415865
TXNL4A	-0.303	0.00222	0.0415865
VAV2	0.245	0.00222	0.0415865
SUSD5	-0.277	0.00224	0.0418939
SEL1L3	0.368	0.00225	0.0419529
HEY1	0.363	0.00225	0.0419702
PAXIP1-AS2	-0.529	0.00227	0.0421568
ARFGAP1	-0.292	0.00227	0.0421568
ZFPM2	0.383	0.00228	0.0423739
DIXDC1	-0.396	0.0023	0.042584
TMEM64	0.274	0.00231	0.0427222
BEND3	-0.251	0.00231	0.0427222
SLMO2	-0.361	0.00233	0.0429334
PEX6	0.314	0.00235	0.0432379
FAM49A	-0.332	0.00236	0.043432
FAM24B	0.403	0.00237	0.043483
DNM1	0.398	0.00238	0.043552
PPT2	-0.388	0.00239	0.0436451
FOXO1	-0.274	0.00239	0.0436451
GPRASP2	-0.609	0.0024	0.0437625
DSN1	-0.335	0.00241	0.0438171
NXT1	-0.345	0.00241	0.0439069
CPA4	-0.409	0.00242	0.0439069
E2F1	-0.422	0.00244	0.0441769
HOOK2	0.282	0.00246	0.0445759
ADAMTS15	-0.285	0.00247	0.0445759
RAB26	0.335	0.00248	0.044771
APOL1	-0.347	0.00251	0.0452579
DNAJC12	0.446	0.00253	0.0454645
DHRS7	0.281	0.00254	0.0455591
JMJD7	0.347	0.00256	0.0459067
CLN5	-0.38	0.00257	0.0459919
LAMA4	0.522	0.00258	0.0459919
GPX8	0.311	0.00258	0.0459919
LOC642236	0.546	0.00258	0.0459919
CBX7	0.288	0.00258	0.0459919
CYTH2	0.262	0.00261	0.0463879
POMT1	0.332	0.00263	0.0466534
NRSN2-AS1	-0.392	0.00264	0.046786
GBP1	-0.281	0.00266	0.0471328
NFIX	0.397	0.00268	0.0473042
GLYR1	0.264	0.00268	0.0473042
EIF6	-0.411	0.00268	0.0473042
SNHG11	-0.283	0.00269	0.0473937
PLEKHO2	0.313	0.00272	0.047807
PODXL	0.246	0.00275	0.0481858
CSF1	0.351	0.00275	0.0481947
ARHGDIB	0.321	0.00276	0.0483101
JUN	0.331	0.00277	0.0483101
KCNK2	0.266	0.00279	0.0486091
PLCG2	-0.284	0.00279	0.0486211
FNDC5	-0.625	0.0028	0.0486835
CCDC121	0.27	0.0028	0.0486835
SIN3B	0.231	0.00282	0.0489846
FOXH1	0.293	0.00285	0.0493312
HFE	0.435	0.00285	0.0493312
SERPINE1	0.384	0.00286	0.0493373
ARHGAP22	0.386	0.00286	0.0493416
SMCO4	0.404	0.00289	0.0497494
PODXL2	-0.439	0.00289	0.0497515
PLCG1	-0.227	0.0029	0.0497694
CLDND2	-0.295	0.00291	0.049839
SIGIRR	0.55	0.00292	0.0499567
RUSC1-AS1	0.345	0.00293	0.0500984
NRBP2	0.247	0.00294	0.0500984
TXNRD1	0.264	0.00294	0.0501106
NOL4L	-0.267	0.00298	0.0506548
CDH4	-0.425	0.00299	0.0507452
NRIP1	-0.37	0.003	0.0508486
RAB22A	-0.286	0.00302	0.0511642
F13A1	0.264	0.00302	0.0511885
ITCH	-0.451	0.00303	0.0512108
ADRA1B	0.461	0.00304	0.0512108
SEC14L2	0.265	0.00304	0.0512108
PLCH1	0.333	0.00304	0.0512108
TMEM56	-0.336	0.00306	0.0513988
ZNF76	0.287	0.00308	0.0517165
SP110	-0.239	0.00309	0.0517483
TMC8	0.427	0.0031	0.0519246
LOX	0.271	0.00314	0.0525334
HIST1H2BK	0.447	0.00316	0.0527654
FLJ23867	0.403	0.00319	0.0530609
HOXD4	0.321	0.00319	0.0530609
RGMB-AS1	0.496	0.00319	0.0530609
LOC101927746	-0.461	0.00321	0.0531111
EMG1	-0.286	0.00321	0.0531111
TMEM159	0.243	0.00322	0.0531111
BCAS4	-0.426	0.00322	0.0531111
ACOT8	-0.374	0.00322	0.0531111
FEZF1	0.458	0.00322	0.0531111
DSE	0.277	0.00323	0.0531618
SPATA2	-0.316	0.00325	0.0533605
TMEM14B	-0.271	0.00326	0.0534324
SGSM2	0.251	0.00327	0.0535766
SUSD1	-0.336	0.00329	0.0538792
LINC01063	0.439	0.0033	0.0539337
BLOC1S3	0.323	0.00331	0.0540199
GAL	-0.509	0.00334	0.0543741
DKK1	-0.271	0.00334	0.0543741
KIAA1467	-0.313	0.00335	0.0543741
COL5A1	-0.332	0.00335	0.0543741
ZKSCAN2	-0.263	0.00338	0.0547803
CD59	0.221	0.00339	0.0548057
C14orf159	0.306	0.00339	0.0548057
PCIF1	-0.436	0.00341	0.0550828
FAM102A	0.306	0.00342	0.0550828
PITPNC1	0.268	0.00342	0.0550828
LPIN2	0.26	0.00343	0.0550828
GMEB1	0.32	0.00343	0.0550897
MSN	0.299	0.00344	0.0550897
HAUS5	0.284	0.00345	0.0551015
NECAB3	-0.5	0.00345	0.0551015
PKP3	-0.402	0.00345	0.0551015
SPOCK3	0.425	0.00346	0.0552292
ANKRD33B	-0.274	0.0035	0.055772
SLC27A1	0.418	0.00351	0.0558913
NDP	0.433	0.00352	0.0558913
C20orf24	-0.353	0.00353	0.0559494
NR4A2	0.473	0.00354	0.0560404
PRKG1	0.378	0.00354	0.0560654
LGR5	0.34	0.00361	0.0570079
ILF3-AS1	-0.311	0.00364	0.0575138
OSBPL6	0.289	0.00365	0.0575555
CCDC69	0.406	0.00366	0.0575555
LSR	-0.532	0.00366	0.0575555
FRRS1	0.463	0.00367	0.0575555
ARRB1	-0.367	0.00368	0.0576516
PPFIA3	-0.289	0.0037	0.0578653
LAYN	0.237	0.0037	0.0578653
MANBAL	-0.322	0.00373	0.0580707
SYNJ2	0.216	0.00373	0.0580707
ZNF354C	0.552	0.00373	0.0580707
CRYL1	0.4	0.00374	0.0580707
SH3BGRL	0.347	0.00374	0.0580707
KRT19	0.523	0.00375	0.0581761
PCDH1	0.293	0.00377	0.0584712
PLK2	-0.223	0.00379	0.0586794
DEPDC7	0.38	0.00381	0.0588969
STAT6	0.324	0.00382	0.0589237
C20orf197	0.518	0.0039	0.0601741
S100A4	-0.365	0.00391	0.0602614
GINS1	-0.38	0.00395	0.0607869
TPM2	0.51	0.004	0.0613368
MRGBP	-0.302	0.004	0.0613368
COL1A1	-0.327	0.00403	0.0617271
FDPS	0.281	0.00404	0.0617786
ITM2B	0.213	0.00409	0.0623952
FOSL1	0.354	0.00409	0.0623952
CD14	-0.793	0.00411	0.0625955
GPCPD1	-0.463	0.00412	0.0626958
SCAMP5	-0.34	0.00413	0.0628171
SLC23A2	-0.297	0.00418	0.0634331
TMTC4	0.356	0.00419	0.0634393
CH17-340M24.3	-0.466	0.0042	0.0634393
CDC42EP3	0.231	0.0042	0.0634393
PDE6D	0.273	0.0042	0.0634393
TXN	0.226	0.00421	0.0634588
CDK5RAP2	0.217	0.00423	0.0636035
IGF2R	-0.237	0.00423	0.0636035
CCDC107	0.373	0.00425	0.0638796
GRIPAP1	0.229	0.00426	0.0639372
LIPA	-0.229	0.00428	0.0641178
DECR1	0.299	0.00429	0.0642823
VAX2	-0.288	0.0043	0.0643404
CRIP2	0.404	0.00436	0.0650453
KCTD17	-0.321	0.00438	0.0652829
UBASH3B	-0.222	0.00439	0.0652829
DGUOK-AS1	0.394	0.00439	0.0652829
C7orf13	-0.399	0.00441	0.0653285
SERPINF1	-0.741	0.00442	0.0653285
TCEAL1	0.267	0.00442	0.0653285
MB21D2	-0.331	0.00442	0.0653285
ATP1A1	0.235	0.00443	0.0653285
EID2	-0.271	0.00443	0.0653285
HOXD3	0.287	0.00443	0.0653285
BCKDHB	0.247	0.00445	0.0653285
CYFIP2	-0.261	0.00445	0.0653285
PDE4D	-0.293	0.00445	0.0653285
FZD1	0.419	0.00445	0.0653285
CAPN10	0.227	0.00446	0.0653285
ZFP64	-0.513	0.00446	0.0653285
CDYL2	0.228	0.00447	0.0653763
NRARP	0.267	0.00448	0.0653815
GZF1	-0.344	0.00449	0.0654843
CKS2	0.259	0.0045	0.0654843
WDSUB1	0.309	0.00452	0.0657045
MGST1	0.222	0.00453	0.0657045
SEMA4B	0.239	0.00453	0.0657045
KITLG	0.248	0.00457	0.0662091
PRKAR2A	-0.309	0.00458	0.0662451
METTL9	0.268	0.0046	0.0665152
TNRC6C-AS1	0.386	0.00464	0.0669193
ODF2	0.237	0.00464	0.0669193
PLEK2	0.278	0.00465	0.0669193
FOXC1	0.313	0.00465	0.0669193
MARS2	-0.311	0.00466	0.0669193
SNAI1	-0.62	0.00467	0.0669825
MTRNR2L9	-0.413	0.00468	0.0671284
GPSM2	0.219	0.00471	0.0673839
ADAMTS9	0.209	0.00471	0.0673839
MAML3	0.257	0.00472	0.0673839
KIAA0195	0.276	0.00474	0.0675204
LOC100505666	0.386	0.00474	0.0675204
QSOX1	0.356	0.00475	0.0675204
MCM8	-0.401	0.00475	0.0675204
NFIL3	0.246	0.00476	0.06761
GRK5	0.348	0.00477	0.0676655
ZG16B	-0.442	0.00479	0.0678382
CCRL2	-0.253	0.00479	0.0678623
CASC8	0.409	0.00481	0.0679819
SDC4	-0.285	0.00486	0.0685756
NOV	-0.371	0.0049	0.0690467
ADGRG1	-0.362	0.00494	0.0696324
PPIC	0.31	0.00501	0.0704635
HSD17B7	0.496	0.00501	0.0704635
TCAF2	0.315	0.00511	0.071767
KHDC1	-0.252	0.00513	0.0719146
LOC388692	0.63	0.00514	0.0719146
CAPN5	0.262	0.00514	0.0719222
URB1-AS1	-0.318	0.00517	0.0721832
TNS2	0.293	0.00522	0.0727663
HSPA1A	-0.576	0.00522	0.0727663
HLA-C	-0.342	0.00526	0.0732576
GPR108	0.325	0.00527	0.0732576
ARHGAP18	0.215	0.00527	0.0732576
THAP10	0.388	0.00532	0.0737351
TFB1M	0.233	0.00532	0.0737351
VASP	0.353	0.00535	0.0741094
IKBKB	0.303	0.00536	0.0741115
LINC00657	-0.396	0.00539	0.0743625
LOC154761	0.381	0.00539	0.0743625
MERTK	0.26	0.0054	0.0743625
CDK12	-0.206	0.00541	0.0744692
SLC25A13	-0.2	0.00542	0.0744692
PRICKLE1	0.284	0.00544	0.0745729
DAB2	0.217	0.00544	0.0745729
B3GAT2	0.22	0.00544	0.0745729
GATA2-AS1	-0.323	0.00555	0.0759039
CPE	-0.228	0.00558	0.0760264
ATP1A1-AS1	0.301	0.00558	0.0760264
P3H2	-0.246	0.00558	0.0760264
SLC39A9	-0.212	0.00559	0.0760264
RAPGEF1	0.262	0.00559	0.0760264
HIST1H3H	0.513	0.00562	0.0763357
CETN3	0.254	0.00564	0.0765973
AGT	-0.638	0.00565	0.0766247
DCLK2	0.263	0.00567	0.0768317
ITGA6	0.255	0.00569	0.076944
TRIM24	0.26	0.00576	0.0777473
C10orf11	0.413	0.00576	0.0777473
FCHO1	0.4	0.00577	0.0777522
PRKACB	0.212	0.00578	0.0778003
TMEM92	0.529	0.00579	0.0778003
MPV17	0.269	0.00579	0.0778003
ZNF337	-0.405	0.0058	0.0778003
CHN2	0.286	0.00582	0.0779904
GTPBP2	0.386	0.00585	0.0782516
GALNT13	-0.22	0.00585	0.0782516
DNAJC5	-0.32	0.00587	0.0784214
SYT1	0.303	0.00588	0.0784743
TET3	-0.227	0.0059	0.0786173
ARRB2	-0.274	0.00591	0.0787278
GALNT14	-0.358	0.00595	0.0792035
VSIG2	0.512	0.00598	0.0794692
DNER	-0.31	0.006	0.0795939
GYG1	-0.254	0.00604	0.07998
GPR153	0.449	0.00605	0.07998
TBC1D8	0.3	0.00605	0.07998
ARMC4	0.43	0.00606	0.0799897
TAGLN2	-0.362	0.00606	0.0799897
GNAS	-0.344	0.00607	0.0799897
RNF43	-0.354	0.00608	0.0799897
INIP	0.285	0.00609	0.0799897
ENDOD1	0.224	0.00609	0.0799897
MNX1	-0.423	0.00611	0.0800474
LOXL4	-0.405	0.00611	0.0800474
CNPY4	0.318	0.00611	0.0800474
HS3ST3B1	0.377	0.00614	0.0803159
CHST15	-0.239	0.00615	0.0803159
KLF9	-0.312	0.00616	0.0803659
HLA-DRB1	-0.677	0.00618	0.0805711
RARRES3	-0.736	0.0062	0.0805811
ZNF415	0.329	0.0062	0.0805811
SWI5	0.271	0.00621	0.0805811
PHF20	-0.376	0.00621	0.0805811
METTL6	-0.292	0.00623	0.0808132
MED31	0.227	0.00627	0.0812606
C9orf69	0.318	0.00628	0.0812761
GSN	0.338	0.0063	0.0814079
LSM14B	-0.243	0.0063	0.0814079
ZFP36	0.279	0.00633	0.0816384
GCNT1	0.262	0.00634	0.0816911
RCL1	-0.399	0.00635	0.0817288
ADA	-0.593	0.0064	0.0821643
EHD3	-0.287	0.0064	0.0821643
BLMH	-0.198	0.0064	0.0821643
NPTXR	-0.259	0.00643	0.0823595
IGFBP7	0.285	0.00644	0.0823595
AFAP1L1	0.251	0.00644	0.0823595
N4BP2L2	0.459	0.00648	0.0826984
IFFO2	-0.199	0.00648	0.0826984
ITGBL1	-0.42	0.0065	0.0826984
SLC29A3	-0.353	0.0065	0.0826984
PAN2	0.275	0.0065	0.0826984
GBE1	0.201	0.00653	0.0829343
SLC7A2	-0.243	0.00654	0.0829767
IRS1	-0.214	0.00654	0.0829767
SLC25A51	-0.24	0.00655	0.0829835
ALDH1A3	-0.215	0.00658	0.0831789
NPL	-0.334	0.00659	0.0831789
SERTAD3	0.278	0.00659	0.0831789
TRAF3IP2-AS1	-0.204	0.0066	0.0832315
RTN4RL2	-0.546	0.00662	0.0834412
FZD8	0.344	0.00664	0.0834891
OAS1	-0.414	0.00664	0.0834891
FAM214B	0.348	0.00667	0.0837227
SPINT2	0.287	0.00669	0.0839468
GATA6	-0.23	0.0067	0.0840183
PDE7B	-0.269	0.00675	0.0845423
HDHD2	0.201	0.00676	0.0845556
ABLIM3	0.239	0.00678	0.0846971
ASIC3	0.473	0.0068	0.0849102
IFI30	-0.416	0.00681	0.0849529
SLC16A14	0.319	0.00683	0.0851214
SNHG17	-0.371	0.00685	0.0852112
MRC2	0.379	0.00692	0.0859352
MESP1	-0.326	0.00692	0.0859352
ENOX1	-0.253	0.00695	0.0861574
TGIF2	-0.248	0.00699	0.0865525
HDAC10	0.328	0.00702	0.0869309
ASRGL1	-0.401	0.00704	0.0870296
COL17A1	0.282	0.00705	0.0870296
DHRS4	0.261	0.00706	0.0870929
PIK3R3	-0.261	0.00707	0.0870929
LPAR2	-0.438	0.00709	0.0873242
GNL3L	-0.258	0.00711	0.0874446
ANKRD44	0.321	0.00714	0.0877519
SAP30L	0.264	0.00716	0.0879034
TBC1D2B	-0.261	0.00718	0.0880859
CDC25A	-0.224	0.0072	0.0881552
PITX2	0.553	0.00721	0.0882173
CBR3	0.261	0.00723	0.0883751
IFI27L2	0.288	0.00724	0.0884474
ABCA1	-0.229	0.00733	0.0893941
ELFN2	-0.336	0.00734	0.0893941
TESK2	0.239	0.00735	0.0895026
VAMP1	0.292	0.00738	0.0897414
C11orf72	-0.247	0.0074	0.0897414
RWDD2A	0.236	0.0074	0.0897414
OPLAH	-0.232	0.00741	0.0897414
TIMP3	-0.213	0.00741	0.0897414
TMTC2	0.341	0.00742	0.0897414
FITM2	-0.426	0.00744	0.0897414
POLR1E	-0.226	0.00744	0.0897414
FAM149B1	0.387	0.00744	0.0897414
SLC9A7	0.202	0.0075	0.0903344
POLR3F	-0.354	0.00751	0.0903344
CD68	0.407	0.00751	0.0903344
STXBP1	0.254	0.00752	0.0903344
SUV420H1	-0.219	0.00753	0.0903344
BCL9	-0.226	0.00756	0.0904904
LAGE3	-0.467	0.00756	0.0904904
NMNAT2	-0.239	0.00756	0.0904904
CSRP1	0.299	0.00761	0.0910003
TCN2	0.417	0.00762	0.0910214
SERPINE2	0.226	0.00765	0.0911437
OARD1	0.246	0.00765	0.0911437
ZNF2	0.258	0.00766	0.0911437
UFSP2	-0.246	0.00766	0.0911437
ACCS	0.299	0.00769	0.0913852
HERC3	0.34	0.00771	0.0914921
GCHFR	-0.702	0.00772	0.0914928
SLC22A3	0.204	0.00772	0.0914928
PIR	0.268	0.00774	0.0916548
DBN1	0.329	0.00776	0.0917723
APBB1IP	0.216	0.00777	0.0917723
BTBD6	-0.313	0.00779	0.0919083
TNKS2-AS1	-0.663	0.0078	0.0919083
CREB3L4	0.391	0.0078	0.0919179
SRRD	-0.26	0.00782	0.0919828
STK4	-0.295	0.00785	0.0923173
ABHD11	0.226	0.00786	0.0923288
TIAM2	0.343	0.00793	0.0930526
SLC20A1	0.22	0.00794	0.0930711
EMB	0.302	0.00799	0.0935942
BNIP3	0.198	0.00803	0.0939209
SEMA7A	0.291	0.00807	0.0942706
SLC29A2	0.35	0.00808	0.0942706
CTXN1	0.418	0.00811	0.0945446
RAB15	-0.27	0.00816	0.0951211
ETHE1	0.369	0.00818	0.0952567
GSTK1	0.286	0.00819	0.0952567
PCOLCE	0.315	0.00822	0.0953485
TPP1	0.207	0.00822	0.0953485
CHD6	-0.286	0.00824	0.0953485
ZNF329	0.283	0.00825	0.0953485
NOL10	-0.208	0.00825	0.0953485
VEGFC	0.203	0.00825	0.0953485
SLC35D2	0.289	0.00826	0.0953485
RTCB	-0.23	0.00826	0.0953485
CAMSAP1	0.205	0.00828	0.0955025
IL31RA	0.227	0.0083	0.095614
UBAC1	0.333	0.00831	0.095614
TINF2	0.27	0.00832	0.095614
PRDM8	0.273	0.00833	0.0956505
CDKN2D	0.274	0.00835	0.0956544
OSMR	-0.214	0.00837	0.0956544
MGC57346	-0.285	0.00837	0.0956544
SOGA1	-0.265	0.00838	0.0956544
PIGP	-0.416	0.00838	0.0956544
ETV2	0.572	0.00839	0.0956544
FILIP1L	0.283	0.00839	0.0956544
ESRG	-0.251	0.00839	0.0956544
PURA	-0.212	0.0084	0.095683
SLC12A7	-0.353	0.00843	0.0959264
JUP	-0.492	0.00845	0.095984
CD44	-0.198	0.00849	0.0962671
DNMBP	0.199	0.00849	0.0962671
ACAT2	0.247	0.0085	0.0963078
HES4	-0.214	0.00852	0.0964189
ESPN	0.403	0.00853	0.0964239
ITPA	-0.403	0.00853	0.0964239
HIST1H2AH	-0.415	0.00855	0.0965527
PPP2R2C	0.274	0.00856	0.0965799
ASF1A	0.248	0.00858	0.0965845
BFSP1	-0.348	0.00858	0.0965845
NMU	0.299	0.00859	0.0965845
ANKRD13D	0.24	0.00861	0.0966098
CELSR2	-0.244	0.00862	0.0966098
CAPN2	0.198	0.00862	0.0966098
MEX3C	0.198	0.00862	0.0966098
CRIM1	-0.218	0.00873	0.0977095
FICD	0.278	0.00875	0.0978336
ZC4H2	0.294	0.00876	0.0978346
DPH3	-0.18	0.00877	0.0978346
DPH2	-0.223	0.00877	0.0978346
RRM2	-0.199	0.00883	0.0982262
WASH1	-0.295	0.00883	0.0982262
GGPS1	0.23	0.00884	0.0982262
SYNPO	-0.247	0.00884	0.0982262
KIZ	-0.277	0.00887	0.0984266
CCZ1B	0.224	0.00888	0.0984266
NDUFC1	-0.225	0.00889	0.0984799
PPA1	-0.211	0.00892	0.0987669
METTL7A	0.23	0.00896	0.0990336
ABLIM1	-0.204	0.00897	0.0990336
POMGNT2	-0.532	0.00898	0.0990336
TAGLN	0.502	0.00899	0.0990336
EFNB1	-0.31	0.00899	0.0990336
PPP4R3A	-0.209	0.00901	0.0991403
BTBD3	-0.232	0.00902	0.0991546
COL4A2	-0.315	0.00903	0.0992408
IQCG	0.333	0.00907	0.0995112
LIPG	-0.236	0.0091	0.0997987
SMAGP	0.253	0.00912	0.0998745
SDHAF4	0.488	0.00913	0.0999548
VLDLR	-0.372	0.0092	0.100543
STX1A	0.311	0.00921	0.100543
NRSN2	-0.456	0.00921	0.100543
PPM1M	0.254	0.00922	0.100553
GINS4	0.201	0.00923	0.100569
ABALON	-0.306	0.00924	0.100569
FCRLB	0.483	0.0093	0.101134
PRRC2B	0.176	0.00931	0.101163
C11orf54	0.248	0.00932	0.101163
TEX261	-0.227	0.00933	0.101163
ADARB1	0.427	0.00934	0.101163
HAS2	-0.316	0.00936	0.101299
DDX58	0.26	0.00938	0.10148
PHYKPL	0.223	0.00945	0.102051
PMS2P4	0.433	0.00947	0.102051
SH3BP1	-0.358	0.00947	0.102051
MANSC1	0.307	0.00947	0.102051
FRMD5	0.201	0.0095	0.102157
CCDC149	0.262	0.0095	0.102157
UBE2C	-0.267	0.00951	0.102157
ANXA6	0.275	0.00951	0.102157
HIBADH	0.283	0.00954	0.102332
SIX4	0.216	0.00955	0.102332
PPP1R26-AS1	0.325	0.0096	0.102669
ARMCX5-GPRASP2	1.11	0.0096	0.102669
EFNA3	-0.213	0.00961	0.102669
MKRN2	-0.2	0.00962	0.102669
ALDH3A2	0.218	0.00962	0.102669
SLC2A3	-0.207	0.00968	0.103143
TGFA	0.186	0.00968	0.103143
TMC7	0.352	0.0097	0.103143
CDC42EP2	0.437	0.0097	0.103143
ZNF367	0.19	0.00972	0.10321
RCBTB2	0.272	0.00972	0.10321
GPR1	0.427	0.00974	0.103227
ZSWIM1	-0.418	0.00976	0.103227
PLXNA2	0.267	0.00977	0.103227
PKI55	0.232	0.00978	0.103227
LIF	0.213	0.00979	0.103227
MANEAL	-0.387	0.0098	0.103227
RPS21	-0.327	0.0098	0.103227
GFM1	-0.252	0.0098	0.103227
SLC27A3	0.199	0.00981	0.103227
ELMSAN1	-0.194	0.00981	0.103227
RASA1	0.356	0.00983	0.103227
SOX13	0.207	0.00985	0.103227
PRR5L	0.228	0.00986	0.103227
EDEM2	-0.347	0.00986	0.103227
FIG4	0.225	0.00986	0.103227
DGAT2	-0.396	0.00987	0.103227
PLS3	0.177	0.00987	0.103227
C19orf73	-0.573	0.0099	0.103389
GALNT2	-0.233	0.00992	0.103547
ABCC1	-0.207	0.00994	0.103581
GLI2	0.229	0.00994	0.103581
FGD6	0.25	0.00996	0.103581
WNT9A	0.47	0.00996	0.103581
KLF4	0.352	0.01	0.103839
HMGA1	0.445	0.01	0.103839
ZC2HC1A	0.258	0.01	0.103839
CXXC1	0.304	0.01	0.103839
MTMR10	-0.233	0.01	0.10388
RRNAD1	0.212	0.01	0.10388
GPC6	-0.216	0.01	0.10388
TRIM4	0.285	0.0101	0.103917
ZNF790	0.234	0.0101	0.10394
CDPF1	0.207	0.0101	0.104093
KCNN4	0.348	0.0101	0.104124
PYGL	0.173	0.0101	0.104312
EFHD1	-0.268	0.0102	0.104687
MRPL27	-0.22	0.0102	0.104766
RPS10P7	0.436	0.0102	0.104766
SNHG10	-0.266	0.0102	0.104766
CCNF	-0.238	0.0102	0.104785
FABP5	0.226	0.0102	0.104944
RABGAP1L	0.201	0.0103	0.105279
ANGEL1	-0.21	0.0103	0.105279
FRMD3	0.375	0.0103	0.105279
TUBGCP4	-0.249	0.0103	0.105368
IFIT5	-0.207	0.0103	0.105425
GMEB2	-0.27	0.0104	0.105584
TJP2	0.175	0.0104	0.105611
SFTA1P	-0.333	0.0104	0.10572
PCNXL2	0.252	0.0104	0.106055
FAM107B	-0.194	0.0104	0.106062
FAM129B	0.37	0.0105	0.106277
CTDSPL	0.198	0.0105	0.106277
SARDH	0.372	0.0105	0.106355
DYSF	-0.318	0.0105	0.106355
HNMT	0.386	0.0106	0.106849
SNORA33	4.32	0.0106	0.106849
CCDC109B	0.207	0.0106	0.107153
AGMAT	-0.178	0.0106	0.107166
MSL3	0.175	0.0106	0.107266
ANGPTL4	-0.389	0.0107	0.107266
PHF1	0.208	0.0107	0.10734
C11orf80	0.198	0.0107	0.10734
LDB2	0.258	0.0107	0.107393
L3HYPDH	0.361	0.0107	0.10747
KCNAB2	0.266	0.0107	0.107595
FAAP24	-0.441	0.0108	0.107771
FAM83D	-0.173	0.0108	0.107771
RIT1	0.242	0.0108	0.107771
PAM	0.257	0.0108	0.107808
CDC42EP5	0.593	0.0108	0.107826
SDC2	-0.277	0.0108	0.10786
ABI1	0.213	0.0108	0.108018
STK19	0.299	0.0108	0.108018
FGFBP3	0.216	0.0109	0.108438
DEPDC4	0.326	0.011	0.109209
ZNF839	0.242	0.011	0.109209
C9orf85	0.259	0.011	0.109209
C15orf41	-0.242	0.011	0.109209
DHRS13	-0.207	0.0111	0.109478
CIT	0.202	0.0111	0.109478
TMEM154	0.238	0.0111	0.109606
TCEA3	0.255	0.0111	0.110114
F2R	-0.217	0.0112	0.110114
INPP4A	0.252	0.0112	0.110114
RBM38	-0.468	0.0112	0.110302
RXRA	0.356	0.0112	0.1104
PROSER3	0.339	0.0112	0.110628
CYP1B1	-0.306	0.0113	0.110628
CASP4	0.204	0.0113	0.110628
TCTEX1D2	0.597	0.0113	0.111096
PLA2G16	-0.218	0.0113	0.111143
PPAN-P2RY11	0.309	0.0113	0.111261
C4orf19	-0.291	0.0114	0.111364
PALM2	0.201	0.0114	0.111364
BTG1	0.201	0.0114	0.111446
RAD51D	0.194	0.0114	0.111487
PTPRG	-0.255	0.0114	0.111487
SMAD1	0.284	0.0114	0.111487
STK17A	0.232	0.0114	0.111487
C10orf54	-0.571	0.0114	0.111487
NATD1	-0.312	0.0115	0.111609
FBN1	0.215	0.0115	0.111611
HTR7	0.174	0.0115	0.111712
SLC22A5	-0.384	0.0115	0.111809
NDNF	0.409	0.0115	0.111834
EXT1	-0.189	0.0115	0.111858
SNX24	0.186	0.0116	0.112239
UBOX5	-0.341	0.0116	0.112425
CC2D2A	0.196	0.0117	0.113304
PSPN	0.582	0.0118	0.113745
PGD	0.284	0.0118	0.113957
ASB3	0.457	0.0118	0.113957
HMGB2	0.215	0.0118	0.113957
ZNF69	0.47	0.0118	0.113957
TM7SF3	0.195	0.0118	0.113957
MFSD1	0.308	0.0119	0.113957
MOV10	0.241	0.0119	0.114003
TMSB15B	0.212	0.0119	0.114003
PAPL	0.279	0.0119	0.114021
CDK19	0.229	0.0119	0.114021
SFI1	0.257	0.0119	0.114021
AHR	-0.246	0.0119	0.114021
ARHGEF16	-0.293	0.012	0.114362
DUSP6	0.175	0.012	0.114577
CACHD1	0.3	0.012	0.114577
FLYWCH1	0.375	0.012	0.114577
C10orf91	-0.4	0.012	0.114577
CYB5R4	-0.228	0.012	0.114693
THOC5	-0.241	0.0121	0.114886
CENPT	0.19	0.0121	0.114886
PARD3	-0.192	0.0121	0.114909
IQCE	0.263	0.0121	0.115058
GSAP	0.341	0.0121	0.115094
GNG10	0.246	0.0122	0.115336
PMF1-BGLAP	0.542	0.0122	0.115336
LOC101927701	0.879	0.0122	0.115336
ZFYVE28	0.254	0.0122	0.115541
CTSO	0.28	0.0123	0.115925
SLC35C2	-0.322	0.0123	0.115981
TMEM99	-0.212	0.0123	0.115981
MUTYH	0.251	0.0123	0.115981
EML2-AS1	0.352	0.0123	0.116156
NPC2	0.261	0.0124	0.116648
DAP	0.262	0.0124	0.117023
TRIM61	0.273	0.0125	0.11733
C19orf33	0.335	0.0125	0.11733
TMEM136	0.218	0.0125	0.117374
RETSAT	0.185	0.0126	0.117561
FHL1	-0.199	0.0126	0.117561
HES7	0.454	0.0126	0.117728
CPM	-0.212	0.0126	0.117936
ENC1	-0.198	0.0127	0.118598
PLCB3	0.206	0.0128	0.119133
TTLL1	-0.249	0.0128	0.11941
FPR1	-0.383	0.0128	0.11941
ST6GAL1	0.192	0.0128	0.11941
RBL1	-0.331	0.0129	0.119718
RNF213	-0.194	0.0129	0.11996
TMEM55B	0.175	0.0129	0.120159
PAFAH2	0.212	0.013	0.12024
JOSD1	0.171	0.013	0.120327
SAMD12	-0.281	0.013	0.120568
P2RY2	0.261	0.013	0.120601
LOC146880	0.442	0.013	0.120601
PKN3	0.27	0.013	0.120601
HVCN1	0.231	0.0131	0.120683
SOX12	-0.394	0.0131	0.120708
ONECUT2	-0.221	0.0131	0.120729
FOXRED2	-0.306	0.0131	0.120729
RSPRY1	-0.215	0.0131	0.120804
TMEM43	-0.168	0.0131	0.120804
ARMCX6	0.195	0.0131	0.120804
UCK1	0.263	0.0132	0.120893
PLCD1	0.309	0.0132	0.120893
GSE1	-0.227	0.0132	0.120893
TMEM143	0.362	0.0132	0.120893
PNRC1	0.193	0.0132	0.120908
LY96	0.31	0.0132	0.120908
KRT15	0.401	0.0132	0.120908
ZBTB22	0.208	0.0133	0.121211
TSPAN6	-0.167	0.0133	0.12145
POLR3B	-0.261	0.0133	0.12145
FAM206A	0.246	0.0133	0.121632
EVC	-0.17	0.0134	0.121752
ARHGEF3	0.177	0.0134	0.121752
OGFRL1	-0.23	0.0134	0.121752
ARID5B	0.201	0.0134	0.121899
DNMT3B	-0.23	0.0134	0.121959
CDK2	0.198	0.0134	0.121959
SMPDL3A	0.414	0.0135	0.12229
CEP19	0.237	0.0135	0.12229
EIF2AK4	0.17	0.0135	0.122321
RMDN3	-0.172	0.0135	0.122321
C18orf21	-0.306	0.0135	0.122459
NADSYN1	0.239	0.0135	0.122459
LINC00476	0.355	0.0136	0.122607
METTL3	0.235	0.0136	0.122609
ZNF274	0.187	0.0136	0.122609
LSS	0.266	0.0136	0.122609
RTBDN	0.464	0.0136	0.122609
HIP1	-0.181	0.0136	0.122609
FIBCD1	0.279	0.0137	0.12303
CYR61	-0.195	0.0137	0.123046
FBXO27	0.26	0.0137	0.123193
NACC2	0.192	0.0138	0.123391
GIGYF2	-0.215	0.0138	0.123391
RHEBL1	0.284	0.0138	0.123568
CLDN15	0.37	0.0138	0.123572
RCAN3AS	1.01	0.0138	0.123634
ACSS3	0.199	0.0139	0.124077
MYEOV	0.259	0.0139	0.124077
CEP55	0.189	0.014	0.124985
NOTCH1	0.263	0.014	0.124985
HLA-DMA	-0.474	0.014	0.124985
NDEL1	0.206	0.014	0.124985
NGFRAP1	0.193	0.0141	0.125205
TTF1	0.204	0.0141	0.125297
CHKA	-0.218	0.0141	0.125297
CD63	0.264	0.0141	0.125297
SNX30	0.248	0.0141	0.125298
FAM81A	-0.262	0.0141	0.125314
AXIN2	0.257	0.0142	0.125314
LOC101930071	0.379	0.0142	0.125314
DFNA5	0.164	0.0142	0.125814
SUPT20H	0.296	0.0142	0.125814
UTAT33	0.374	0.0143	0.126002
AJUBA	-0.244	0.0143	0.126002
RABGAP1	0.225	0.0143	0.126002
DISP2	-0.273	0.0143	0.126002
FYTTD1	-0.233	0.0143	0.126132
AIM2	0.395	0.0144	0.126274
MVD	0.355	0.0144	0.126274
SH3TC2	0.209	0.0144	0.126312
ENTPD7	-0.209	0.0145	0.12703
TMC6	0.282	0.0145	0.12703
MYO5B	-0.193	0.0145	0.12703
LZTS3	-0.416	0.0145	0.12703
ABL1	0.232	0.0145	0.127116
COG6	0.241	0.0145	0.127116
HSD17B4	0.195	0.0145	0.127116
BDNF	-0.226	0.0146	0.12774
ZNF799	0.349	0.0147	0.127957
MAK16	-0.192	0.0147	0.128107
SNTB2	0.298	0.0147	0.128184
FAM222A	-0.277	0.0148	0.128616
QRSL1	-0.189	0.0149	0.129952
RTN2	0.336	0.015	0.13004
HJURP	0.228	0.015	0.1302
CYP26B1	-0.196	0.015	0.130448
RPL13A	0.222	0.015	0.130556
ROBO3	0.237	0.0151	0.130578
LAPTM4B	-0.193	0.0151	0.130971
COX15	-0.181	0.0151	0.130971
MAST1	0.232	0.0151	0.130971
CDK9	0.254	0.0151	0.13098
GSS	-0.332	0.0152	0.131028
INTS10	-0.189	0.0152	0.13126
TENM1	0.243	0.0152	0.13126
GPSM1	0.297	0.0152	0.13126
FBXW2	0.204	0.0153	0.131363
NME6	-0.248	0.0153	0.131363
NUAK2	-0.326	0.0153	0.131548
TMCC3	0.18	0.0153	0.131587
TCFL5	-0.18	0.0153	0.131721
CCNJ	-0.187	0.0153	0.131731
CCDC125	0.242	0.0154	0.13239
TMEM132A	-0.357	0.0155	0.132835
C16orf74	0.28	0.0155	0.132835
COMMD7	-0.229	0.0155	0.132835
BPHL	0.246	0.0155	0.132861
KCTD13	0.354	0.0156	0.132917
KLHDC8B	-0.445	0.0156	0.132947
TPST2	-0.186	0.0156	0.13327
SLC48A1	0.252	0.0156	0.13327
ME3	0.178	0.0157	0.133711
ZNF593	-0.324	0.0157	0.133711
ZDHHC2	0.177	0.0157	0.133711
MTMR2	-0.161	0.0157	0.133711
SKP2	-0.166	0.0157	0.133811
LMCD1	-0.268	0.0158	0.134538
PAK1IP1	-0.195	0.0159	0.134538
MED8	-0.19	0.0159	0.134636
NUAK1	-0.184	0.0159	0.134636
PITPNM3	-0.25	0.0159	0.134693
FAM134C	-0.206	0.0159	0.134828
DMD	0.194	0.0159	0.134828
EHHADH	0.189	0.016	0.135046
SPCS1	-0.163	0.016	0.135046
MT1F	0.437	0.016	0.135145
AKAP12	0.196	0.016	0.135218
SAMD13	0.377	0.0161	0.135464
PNO1	-0.202	0.0161	0.135464
SERINC5	0.179	0.0161	0.135475
ZFAT	-0.202	0.0161	0.13548
CALU	-0.174	0.0161	0.13548
SRR	0.232	0.0161	0.135481
GJA3	-0.223	0.0162	0.135667
PPT1	-0.155	0.0162	0.135667
LRRCC1	0.325	0.0162	0.135693
MICU2	0.216	0.0162	0.135695
STX4	0.269	0.0163	0.135912
ARHGAP29	0.301	0.0163	0.135912
ATP6AP1	-0.252	0.0163	0.135912
GMFG	-0.332	0.0163	0.136229
LIG1	0.223	0.0164	0.136536
CCDC71L	0.187	0.0164	0.136568
NIPSNAP3A	0.224	0.0164	0.136772
GPR161	0.237	0.0164	0.136915
HSF4	0.455	0.0165	0.137225
FAM117B	0.218	0.0165	0.137225
RASSF8	0.367	0.0165	0.137245
TMEM198	-0.317	0.0166	0.138004
LRRC61	-0.517	0.0167	0.138239
SEC23A	-0.195	0.0167	0.138278
RGS19	-0.399	0.0167	0.138533
KIAA1522	-0.203	0.0167	0.138533
ZFYVE21	0.237	0.0168	0.13859
KRTAP2-3	-0.55	0.0168	0.13859
TFAP4	0.21	0.0168	0.13859
POU2F2	-0.268	0.0168	0.13859
TMED7	-0.18	0.0168	0.138903
ANGPTL6	-0.359	0.0169	0.138903
FERMT1	-0.164	0.0169	0.138903
DNMT3A	-0.222	0.0169	0.138903
ASF1B	0.226	0.0169	0.138903
SNCG	0.41	0.0169	0.139287
MOXD1	0.335	0.017	0.139969
ADAM8	0.343	0.017	0.139969
ZNF618	0.195	0.0171	0.140116
MRPL19	-0.191	0.0171	0.140116
NIF3L1	0.185	0.0172	0.140708
MDM1	0.288	0.0172	0.140708
NEU1	-0.256	0.0172	0.140708
USP20	0.205	0.0172	0.140708
NXPE3	0.184	0.0172	0.140708
NPDC1	0.394	0.0172	0.140708
ADCY7	-0.237	0.0172	0.140708
OSER1-AS1	-0.287	0.0173	0.140835
INAFM1	0.504	0.0173	0.141027
AIF1L	0.199	0.0173	0.141027
STAT5B	-0.157	0.0173	0.141027
MEST	-0.199	0.0173	0.141027
GBAP1	0.195	0.0174	0.141027
HECW1	0.203	0.0174	0.141081
KIF18B	0.252	0.0174	0.141081
ERN1	-0.335	0.0174	0.141081
PMS2P1	-0.233	0.0174	0.141114
SQLE	0.22	0.0174	0.141114
RPL11	0.16	0.0174	0.141114
EXOC3-AS1	-0.356	0.0174	0.141114
SEMA3B	0.31	0.0175	0.141341
RIMBP2	0.183	0.0175	0.141419
PPAP2C	0.234	0.0175	0.141475
ATP1A3	-0.291	0.0176	0.14224
GALNT3	0.257	0.0177	0.142309
FAM110A	-0.492	0.0177	0.142309
CHURC1-FNTB	-0.376	0.0177	0.142567
SERPINB1	-0.178	0.0177	0.142679
GALNT12	0.221	0.0178	0.143231
RAB24	0.29	0.0178	0.14339
PCOLCE2	0.369	0.0179	0.143485
DUSP4	0.16	0.0179	0.143485
RNF103	0.169	0.0179	0.143712
SFXN1	-0.156	0.018	0.143843
TULP3	0.167	0.018	0.144203
CTSZ	-0.269	0.018	0.144249
ARL6IP1	0.186	0.018	0.144294
RHOBTB3	-0.245	0.0181	0.144321
ABR	0.193	0.0181	0.14433
TRMT44	0.198	0.0181	0.144443
MFSD9	-0.188	0.0181	0.144677
PPP2R5A	0.175	0.0182	0.145073
ST3GAL1	0.197	0.0182	0.145213
URB2	-0.155	0.0183	0.145501
MED13L	-0.192	0.0183	0.145501
LPCAT3	-0.217	0.0183	0.145551
GMPR	0.233	0.0184	0.14581
AARS2	0.222	0.0184	0.14581
NINL	-0.274	0.0184	0.146323
FAM105A	-0.197	0.0185	0.146879
SLC5A6	-0.196	0.0186	0.147106
PLAC8	-0.241	0.0186	0.147212
STX6	0.179	0.0186	0.147263
ARFGEF2	-0.316	0.0187	0.147591
GPAM	-0.251	0.0187	0.14767
NME1	-0.216	0.0188	0.148154
RALGDS	0.264	0.0188	0.148154
GLRX3	-0.16	0.0189	0.148857
RBPMS2	-0.379	0.0189	0.149091
EFNA1	-0.268	0.0189	0.149091
PTGER2	-0.26	0.0189	0.149091
GFOD2	-0.217	0.019	0.149249
CFP	0.333	0.019	0.149253
CREB3L1	-0.371	0.019	0.149481
CREG1	-0.175	0.0191	0.149591
SMARCA1	0.228	0.0191	0.149591
UCN2	0.239	0.0191	0.149754
HIP1R	0.184	0.0191	0.149989
SAYSD1	-0.209	0.0192	0.150343
ZNF17	-0.169	0.0192	0.150437
HMG20B	0.275	0.0193	0.150509
WBSCR27	0.356	0.0193	0.150509
SRI	0.272	0.0193	0.150626
TLCD1	-0.206	0.0193	0.150626
STPG1	0.262	0.0193	0.150842
SNORD58C	6.43	0.0194	0.150842
UHRF2	0.326	0.0194	0.150842
INPPL1	0.161	0.0194	0.150905
RAB29	0.196	0.0194	0.151104
CTSA	-0.283	0.0195	0.151104
CYP2S1	-0.411	0.0195	0.151104
PRKCDBP	0.362	0.0195	0.151716
TBL1X	-0.184	0.0196	0.152125
PLLP	-0.265	0.0196	0.152125
CDK2AP1	-0.158	0.0196	0.152125
LZTS2	0.219	0.0196	0.152125
PSD4	0.217	0.0197	0.152197
RALY	-0.319	0.0197	0.152197
FNDC3B	-0.208	0.0197	0.152197
TTC13	-0.242	0.0197	0.152323
MTUS1	-0.246	0.0197	0.152323
CHMP4B	-0.222	0.0198	0.15244
NHLRC3	0.32	0.0198	0.152565
MTRNR2L6	-0.412	0.0198	0.152565
ORC1	0.169	0.0198	0.152718
IFIT2	-0.189	0.0199	0.152904
LRRC16A	-0.184	0.02	0.153505
CASP6	0.278	0.02	0.153683
SELM	-0.53	0.02	0.153683
C12orf60	0.48	0.0202	0.154956
MUS81	0.228	0.0202	0.155198
DEPDC1	0.201	0.0203	0.155198
LANCL2	-0.246	0.0203	0.155618
CLCN4	-0.178	0.0204	0.15621
BAMBI	-0.194	0.0205	0.156678
HINT1	0.149	0.0205	0.156738
PRCP	-0.153	0.0206	0.157044
SRPRB	-0.207	0.0206	0.157089
SDCCAG3	0.183	0.0206	0.157189
SLC25A37	0.246	0.0206	0.157252
SH2B3	0.16	0.0206	0.15726
CTNNBIP1	0.177	0.0207	0.157269
MIEF1	-0.155	0.0207	0.157277
EPS8	0.192	0.0207	0.157277
PJA1	-0.158	0.0207	0.15728
CACNB4	0.217	0.0207	0.1573
GEM	0.179	0.0207	0.1573
HIPK2	0.172	0.0208	0.157908
CNIH2	-0.418	0.0208	0.157983
TGFBR1	-0.285	0.0209	0.157999
RAB5B	0.166	0.0209	0.158118
TFPI	-0.279	0.0209	0.158118
MARCH8	-0.182	0.0209	0.158118
PIGH	-0.224	0.0209	0.158118
DSCR3	0.208	0.0209	0.158118
SLC24A1	0.207	0.021	0.158134
ZNF512B	-0.171	0.021	0.158142
FUCA1	-0.227	0.021	0.158142
ANGPTL2	-0.235	0.021	0.158142
TRAM1	-0.164	0.0211	0.15873
STRBP	-0.228	0.0211	0.159054
PXN	0.239	0.0212	0.159146
DYNC1I2	0.16	0.0212	0.159146
TRNAU1AP	0.186	0.0212	0.159492
SEMA3A	0.229	0.0213	0.159492
DUSP1	-0.247	0.0213	0.159492
ZMPSTE24	-0.193	0.0213	0.159492
ZNF532	0.21	0.0213	0.159492
MCOLN2	0.188	0.0213	0.159492
CASC3	-0.155	0.0213	0.159492
RAB9A	0.155	0.0214	0.15997
RND3	-0.208	0.0214	0.15997
SGPL1	-0.209	0.0214	0.15997
MLLT11	0.191	0.0214	0.15997
ADCK2	-0.298	0.0215	0.160114
HTRA3	-0.405	0.0215	0.160114
LOC102724776	0.618	0.0215	0.160223
PPP1R7	0.176	0.0215	0.160254
TNFAIP8	0.166	0.0215	0.160254
PAWR	-0.202	0.0216	0.160374
C1QL1	-0.49	0.0216	0.160374
SHISA2	-0.308	0.0216	0.160374
PITPNB	-0.181	0.0216	0.160374
CP	0.27	0.0216	0.160374
TMEM185B	-0.169	0.0217	0.160467
GMPPB	-0.193	0.0217	0.160597
TUFT1	-0.238	0.0218	0.160875
EIF2AK2	-0.245	0.0218	0.160875
TTC39C	0.284	0.0218	0.160875
CPED1	0.284	0.0219	0.161423
PLCG1-AS1	-0.411	0.0219	0.162008
ZNF385A	0.364	0.022	0.162065
ARRDC3	0.239	0.022	0.162345
LOC79160	-0.361	0.022	0.162345
FMNL3	0.16	0.0221	0.162617
GSK3B	-0.171	0.0221	0.162617
TTF2	0.216	0.0222	0.163422
MTMR11	0.336	0.0223	0.163606
UNC50	0.232	0.0223	0.163606
SLC7A11	0.433	0.0223	0.163606
CLPB	-0.265	0.0223	0.163944
HAUS7	-0.255	0.0225	0.164684
POC1B	0.243	0.0225	0.164746
TK2	0.168	0.0225	0.165097
PITPNM2	-0.19	0.0227	0.165964
RAB4B	0.431	0.0227	0.166323
UPP1	-0.268	0.0228	0.166596
SH3KBP1	0.165	0.0228	0.16682
SH2B1	0.217	0.0229	0.167144
CCDC88C	0.234	0.0229	0.167263
SLC6A9	0.371	0.023	0.167444
CHMP2A	0.205	0.0231	0.168429
GRAMD3	0.219	0.0232	0.168627
ZNF564	0.169	0.0232	0.168627
TRAF2	0.249	0.0232	0.168627
EGFL8	0.346	0.0232	0.168627
PTS	-0.208	0.0233	0.169035
FAHD2A	0.226	0.0233	0.169102
TEKT4P2	-0.271	0.0233	0.169187
OGFR	-0.286	0.0233	0.169227
CCDC92	-0.245	0.0234	0.169465
UGDH	0.187	0.0234	0.169465
CALHM3	0.447	0.0234	0.169465
HOXC5	-0.416	0.0234	0.169564
ZNF395	0.22	0.0235	0.169739
ADAM19	0.178	0.0235	0.169822
SPNS1	-0.343	0.0236	0.170429
KIAA0141	0.2	0.0237	0.170826
ATF6B	0.19	0.0237	0.170962
LIPH	-0.198	0.0237	0.171085
CD3EAP	-0.261	0.0238	0.171111
PCGF1	0.167	0.0238	0.171111
EMC1	-0.181	0.0238	0.171111
LURAP1L-AS1	-0.252	0.0238	0.171111
ATPIF1	0.184	0.0238	0.171192
TMEM44	0.162	0.0239	0.171632
CTTN	0.189	0.0239	0.171632
RAD51C	-0.28	0.0239	0.171657
ZSWIM8	0.185	0.024	0.171657
ARRDC1	0.36	0.024	0.171657
PHC2	0.256	0.024	0.171657
DIS3L	-0.151	0.024	0.171713
RGS10	0.183	0.024	0.171899
TRAIP	0.198	0.0241	0.172154
PCTP	-0.179	0.0242	0.1725
KBTBD3	0.194	0.0242	0.1725
PHF13	0.181	0.0242	0.1725
ARMC10	0.15	0.0242	0.172671
DNAJB11	-0.174	0.0243	0.172792
DCAF6	0.2	0.0243	0.172792
GRAMD1A	0.249	0.0243	0.172792
DNAJC11	-0.158	0.0243	0.172959
RMND5A	-0.167	0.0244	0.173057
LHFP	0.15	0.0244	0.173057
NFKBIL1	-0.231	0.0244	0.173057
CHPT1	-0.16	0.0244	0.17316
GRB10	-0.166	0.0244	0.173335
MCTP1	-0.192	0.0245	0.173342
MRPL45P2	0.335	0.0245	0.173379
KNOP1	-0.149	0.0245	0.173821
MRPL3	-0.152	0.0246	0.173929
SEPT6	0.181	0.0246	0.174207
SCAND1	-0.397	0.0247	0.174207
TSPAN5	0.188	0.0247	0.174207
KAT8	0.213	0.0247	0.174207
NUF2	0.317	0.0247	0.174238
SOD3	0.36	0.0248	0.174619
ORAI3	0.346	0.0248	0.174699
ADGRB2	-0.192	0.0248	0.174699
BRWD1	-0.156	0.0249	0.174978
TMSB10	0.3	0.0249	0.175118
ATP2A2	-0.154	0.0249	0.175118
MMP15	-0.267	0.0249	0.175118
ZRANB1	-0.161	0.0249	0.175143
TMEM144	0.338	0.025	0.175286
MCC	0.226	0.0251	0.175425
IL11	-0.231	0.0251	0.175425
GOLGA2P7	-0.247	0.0251	0.175425
P4HA2-AS1	-0.281	0.0251	0.175425
C10orf32	0.189	0.0251	0.175425
ZSWIM8-AS1	0.274	0.0251	0.175425
RAB3IL1	-0.465	0.0251	0.175425
CTGF	0.193	0.0251	0.175425
FOXD3-AS1	0.472	0.0252	0.17574
UBE2Z	0.153	0.0252	0.175775
MT1X	0.231	0.0252	0.175918
WNT3	-0.262	0.0253	0.176124
LCAT	0.387	0.0253	0.176124
RASL11A	-0.302	0.0253	0.176124
C20orf194	-0.307	0.0253	0.176124
SNORA52	3.34	0.0253	0.176124
RAB37	-0.242	0.0254	0.176335
LINC01521	-0.223	0.0254	0.176335
MGST3	0.216	0.0255	0.176828
EPT1	-0.198	0.0255	0.176842
CTSC	0.144	0.0255	0.176842
PANK1	0.224	0.0256	0.176978
LOC220729	0.264	0.0256	0.176978
RHBDD1	-0.147	0.0256	0.176978
LY6K	-0.3	0.0256	0.176978
PACRGL	0.178	0.0256	0.177116
ZSCAN2	-0.254	0.0257	0.177265
HGSNAT	0.158	0.0257	0.177624
SURF1	0.303	0.0258	0.17797
FAM173A	0.392	0.0258	0.178031
XPO5	-0.155	0.0258	0.178031
DGKQ	0.185	0.0258	0.178031
RPH3AL	-0.196	0.0259	0.178648
SURF6	0.271	0.026	0.178917
NUDT13	0.224	0.026	0.178917
TMEM53	0.233	0.026	0.178917
ZNF595	-0.196	0.026	0.178917
PLEKHH3	0.234	0.0261	0.179197
ZNF160	0.247	0.0262	0.179854
HIST1H2BN	0.721	0.0262	0.179879
ST6GALNAC6	0.188	0.0263	0.179949
QSOX2	0.144	0.0263	0.179969
LXN	0.25	0.0263	0.180275
SCRN2	0.328	0.0264	0.180376
PTPRF	-0.21	0.0264	0.180523
NSD1	-0.151	0.0264	0.180523
SETMAR	-0.374	0.0265	0.180523
TFCP2	-0.156	0.0265	0.180523
GUSBP4	0.261	0.0265	0.180523
ZNF30	-0.206	0.0265	0.180648
HECA	0.188	0.0265	0.180648
CRMP1	-0.254	0.0265	0.180729
CDKN2C	0.191	0.0266	0.180962
SNX21	-0.237	0.0266	0.181164
REXO4	0.145	0.0267	0.181313
C1GALT1C1L	-0.45	0.0267	0.181599
SAMD9	0.226	0.0267	0.181599
PHF11	0.412	0.0268	0.181772
MAGI1	0.208	0.0268	0.181772
ISG20L2	-0.138	0.0268	0.181806
FAM41C	-0.263	0.0269	0.182235
IRF2BPL	0.24	0.027	0.18264
SPRED1	-0.176	0.027	0.182711
STAC	0.181	0.0271	0.183262
LPIN1	0.337	0.0271	0.183369
GPR137C	-0.203	0.0272	0.183459
PIGB	0.19	0.0272	0.183459
SLC35D1	0.208	0.0272	0.183719
TDRP	-0.216	0.0272	0.183719
NABP2	-0.147	0.0273	0.184014
RCCD1	0.222	0.0273	0.184046
CNTNAP3B	0.225	0.0273	0.184046
SLC22A23	-0.241	0.0274	0.184218
ZNF26	0.215	0.0274	0.184218
KRT80	-0.247	0.0274	0.184403
SDHAF3	-0.172	0.0275	0.184412
GAMT	0.36	0.0275	0.184412
BST2	-0.413	0.0275	0.184412
EIF3J	-0.176	0.0275	0.184412
SPSB2	0.216	0.0275	0.18442
OTULIN	-0.162	0.0275	0.18442
GCLC	0.163	0.0276	0.18442
LOC399815	0.246	0.0276	0.18442
USP18	-0.229	0.0276	0.18442
IFT140	0.173	0.0276	0.18442
PPP1R3D	-0.189	0.0276	0.184539
SLC25A15	-0.183	0.0277	0.184756
COQ3	-0.316	0.0277	0.184756
FCHSD1	-0.2	0.0277	0.184756
CCL28	-0.346	0.0277	0.184756
CLPTM1L	-0.176	0.0277	0.184756
VSTM2L	-0.323	0.0277	0.184756
KIF1B	-0.184	0.0278	0.184919
EMC3	-0.16	0.0278	0.184952
ZNF432	0.219	0.0279	0.18515
DANCR	-0.227	0.0279	0.185381
UCKL1	-0.251	0.0279	0.185381
INVS	0.168	0.028	0.185479
TP53TG1	-0.267	0.028	0.185479
ZNF655	-0.156	0.028	0.185479
PHGDH	0.279	0.028	0.185479
BICD2	0.143	0.028	0.185479
MARVELD1	0.226	0.028	0.185507
LOC101926943	0.205	0.0281	0.18558
ANKRD11	0.153	0.0281	0.18558
APOBEC3D	0.203	0.0281	0.185581
CRAT	0.408	0.0282	0.186108
ALDH4A1	-0.21	0.0282	0.186108
CIRH1A	-0.157	0.0283	0.186472
TICAM2	0.638	0.0283	0.186472
FAM200B	-0.151	0.0283	0.186485
ALKBH6	0.383	0.0283	0.186485
MEIG1	0.515	0.0284	0.186571
B3GNT2	0.173	0.0284	0.186747
MREG	0.161	0.0284	0.186785
LIMA1	-0.142	0.0285	0.186809
IL17RD	0.166	0.0285	0.186809
CCND1	0.155	0.0285	0.186809
TNNT1	0.331	0.0285	0.186809
TXNDC5	-0.18	0.0285	0.186873
LGALS3	0.173	0.0285	0.186873
PRPS2	0.144	0.0285	0.186907
CEBPG	-0.149	0.0286	0.187025
DNAJC4	0.238	0.0286	0.187179
KANK2	0.182	0.0287	0.187499
MRS2	-0.177	0.0287	0.187499
P2RX4	0.205	0.0288	0.187974
STK38	0.189	0.0288	0.18805
STRIP2	0.422	0.0288	0.188185
DENND1B	0.213	0.0289	0.188599
NAPEPLD	0.139	0.029	0.188715
MITD1	0.255	0.0291	0.189228
SH3PXD2A-AS1	-0.191	0.0291	0.189228
SPDEF	-0.379	0.0291	0.189228
PCNA-AS1	-0.381	0.0292	0.189608
LOC100129434	0.264	0.0292	0.189608
C12orf73	-0.151	0.0292	0.189608
DBI	0.162	0.0292	0.189608
ASCC3	-0.187	0.0292	0.189643
TMEM161B-AS1	0.399	0.0293	0.189907
PKIG	-0.289	0.0293	0.189907
SLC4A11	-0.196	0.0293	0.189907
PIH1D2	-0.311	0.0294	0.190031
TUBGCP2	0.222	0.0294	0.190031
ZNF789	0.226	0.0294	0.190031
ARRDC1-AS1	0.245	0.0294	0.190031
NDUFB6	-0.155	0.0294	0.190139
EVI5L	0.327	0.0295	0.19014
TGFB1I1	0.217	0.0296	0.190731
SDCBP	0.149	0.0296	0.191013
ERRFI1	0.183	0.0298	0.191884
CCDC134	-0.176	0.0298	0.191884
LINC00665	0.283	0.0298	0.191884
FBXO6	-0.335	0.0298	0.191963
CD9	0.149	0.03	0.192683
EHBP1L1	0.176	0.03	0.192683
BBIP1	0.165	0.03	0.192683
GNPTG	0.212	0.03	0.192794
ZNF438	0.264	0.0301	0.193083
FAM171A2	-0.278	0.0301	0.193184
CCBL1	0.203	0.0302	0.193436
NAGPA	-0.217	0.0302	0.193444
ZFP1	-0.196	0.0302	0.193568
LARP4	-0.278	0.0302	0.193568
ABCA3	0.181	0.0303	0.194025
DDX6	-0.156	0.0304	0.194063
CFAP36	0.208	0.0304	0.194063
TRMT61A	-0.31	0.0304	0.1941
OAS3	-0.194	0.0304	0.1941
WBP5	0.205	0.0304	0.1941
MMP24-AS1	-0.269	0.0305	0.194282
TAZ	0.186	0.0305	0.194356
ESAM	0.237	0.0305	0.194392
VASH2	-0.309	0.0306	0.194681
NUTM2B-AS1	-0.261	0.0306	0.194745
PRNP	-0.134	0.0306	0.194745
ENO3	0.379	0.0307	0.194745
CLU	0.289	0.0307	0.194745
ATG16L2	0.318	0.0307	0.194745
FBXW8	0.15	0.0307	0.194745
PSME3	-0.158	0.0307	0.194745
CCDC7	0.182	0.0307	0.194745
NOD1	0.23	0.0309	0.195507
ZNF699	-0.238	0.0309	0.195626
FEZ2	0.145	0.0309	0.195626
WDR90	0.309	0.0309	0.195626
DYNC1H1	-0.176	0.031	0.195863
RPL31	0.184	0.0311	0.196381
NUP155	-0.143	0.0312	0.196811
MX1	-0.254	0.0312	0.196811
FURIN	0.339	0.0312	0.196814
CCL26	-0.807	0.0312	0.196949
SOBP	0.162	0.0313	0.197199
AMACR	0.169	0.0313	0.197451
ATP8B3	0.202	0.0314	0.197752
IL10RB	-0.227	0.0315	0.197752
OSBPL10	0.15	0.0315	0.197752
TMEM199	-0.144	0.0315	0.197752
SNORD22	0.813	0.0315	0.197752
SPRYD7	0.141	0.0315	0.197752
CTBS	0.182	0.0317	0.198662
ST20	0.407	0.0317	0.19867
B3GLCT	0.24	0.0317	0.19867
SEPT10	0.195	0.0317	0.198701
LLPH-AS1	0.37	0.0319	0.19963
CHORDC1	-0.182	0.0319	0.19967
CMTM7	0.213	0.0319	0.19967
FLRT2	0.146	0.032	0.199793
NOTCH2	-0.161	0.032	0.199813
ARPC1B	0.248	0.032	0.199813
TMEM167B	-0.172	0.0321	0.199813
SNAPC5	0.235	0.0321	0.199813
PPP1R13L	0.284	0.0321	0.199813
FBXO22	-0.222	0.0321	0.199813
TTC7B	-0.167	0.0321	0.199813
TMCO3	0.155	0.0321	0.199813
GLIDR	0.198	0.0321	0.199813
ARL4A	0.194	0.0321	0.199813
C6orf141	0.495	0.0321	0.199813
COL27A1	0.287	0.0322	0.199813
SPRED3	0.206	0.0322	0.200015
PHLDA1	0.142	0.0324	0.201067
LIMCH1	-0.187	0.0324	0.201067
B3GNT7	-0.232	0.0325	0.201246
SRPR	0.176	0.0325	0.201251
CDA	-0.371	0.0325	0.201251
INTS6	-0.147	0.0325	0.201251
C16orf52	0.228	0.0325	0.201251
CCDC90B	0.157	0.0326	0.201251
C1orf226	0.319	0.0326	0.201251
R3HCC1	-0.221	0.0326	0.201403
ZNF804A	0.152	0.0326	0.201472
ZFAND6	0.205	0.0328	0.202169
DHX35	-0.157	0.0328	0.202169
MIR210HG	0.293	0.0328	0.202425
ADCY9	-0.183	0.0328	0.202425
ATXN2	0.163	0.0329	0.202502
NGLY1	0.166	0.033	0.202649
HCFC1R1	0.401	0.033	0.202649
KCNQ5-IT1	-0.467	0.033	0.202649
GTF2IRD2	-0.538	0.033	0.202649
TARS2	-0.146	0.033	0.202649
H3F3B	0.13	0.033	0.202649
DPCD	0.266	0.033	0.202649
STMN3	-0.222	0.033	0.202649
GXYLT1	-0.227	0.0331	0.202794
C11orf95	0.188	0.0331	0.202939
F12	-0.351	0.0332	0.202939
WDR1	0.208	0.0332	0.202939
HMGN4	0.15	0.0332	0.203074
NTAN1	0.16	0.0332	0.203313
PID1	-0.167	0.0333	0.203366
MAPK13	-0.183	0.0333	0.203366
SLC17A5	0.221	0.0333	0.203366
SLC1A5	-0.266	0.0334	0.203729
P2RX5	-0.156	0.0334	0.203729
LENG8	0.172	0.0334	0.203729
LOC100129034	0.186	0.0335	0.203729
TCTN3	-0.163	0.0335	0.203729
LOC285074	-0.158	0.0335	0.203729
ACY1	0.343	0.0336	0.204167
ALDOC	0.342	0.0336	0.204167
TM4SF19-TCTEX1D2	-0.554	0.0336	0.204369
MYL6B	0.184	0.0337	0.204922
TMEM141	0.357	0.0338	0.204922
MED23	0.328	0.0338	0.205024
ERICH2	-0.397	0.0339	0.205381
VEZT	0.187	0.0339	0.205381
MYOM3	0.226	0.0339	0.205381
RNF145	-0.174	0.0339	0.205381
C15orf52	0.281	0.0339	0.205437
GPR162	0.266	0.034	0.205557
AGAP1	-0.184	0.034	0.205736
PTOV1-AS1	0.175	0.0341	0.205847
CARD8-AS1	0.255	0.0341	0.206233
COMMD9	-0.197	0.0342	0.206514
CAPRIN2	0.466	0.0343	0.20684
SCP2	-0.143	0.0344	0.207253
TRIM44	-0.163	0.0344	0.207253
CDK14	0.152	0.0344	0.207253
TOPORS-AS1	0.353	0.0345	0.20751
NUDT19	0.14	0.0345	0.20751
AASDHPPT	-0.158	0.0345	0.207739
ANK3	0.24	0.0345	0.207739
CYP51A1	0.171	0.0346	0.207739
WWP1	0.149	0.0346	0.207787
NOP14-AS1	-0.273	0.0346	0.207855
UNC13B	0.171	0.0346	0.207855
COMMD4	0.148	0.0347	0.208088
SH3RF1	-0.162	0.0347	0.208234
CYP2U1	0.176	0.0347	0.208234
YARS2	-0.15	0.0348	0.208396
TRIQK	-0.138	0.0348	0.208533
SLMO1	0.375	0.0349	0.208533
MTFP1	-0.249	0.0349	0.208692
HMSD	0.297	0.0349	0.208801
LTBP4	0.231	0.035	0.20889
CPT1A	-0.129	0.035	0.208972
[truncated: 9,933 more rows]

## Sheet: GSE11557
Differential transcriptomic analysis of breast cancer patients with high versus low HCAR1 expression
ID	logFC	P.Value	adj.P.Val
RABEP1	0.46272	7.8e-104	7.06e-100
MKL2	0.366886	1.43e-100	8.62e-97
POLI	0.296148	5.58e-100	2.52e-96
MED13L	0.420849	5.5e-95	1.99e-91
KAT6B	0.319433	1.52e-93	4.58e-90
FAM214A	0.390281	1.93e-92	4.98e-89
MYO5C	0.284994	2.91e-91	6.59e-88
KIAA0319L	0.223915	5.48e-91	1.1e-87
MYB	0.49553	1.41e-90	2.56e-87
LRBA	0.388265	3.05e-90	5.02e-87
NCOR1	0.352158	1.34e-89	2.02e-86
PBX1	0.475839	3.62e-89	5.03e-86
AFF3	0.437808	2.22e-88	2.87e-85
SPG11	0.282418	1.99e-87	2.4e-84
CCDC125	0.316001	3.17e-87	3.59e-84
ICE2	0.246876	1.11e-86	1.18e-83
ATP8B1	0.348474	1.58e-86	1.59e-83
RALGAPA1	0.30789	9.71e-86	9.25e-83
GLUD1	0.274818	7.8e-85	7.06e-82
XBP1	0.571266	9.22e-85	7.95e-82
CCNG2	0.422523	9.98e-85	8.21e-82
ACADSB	0.348934	1.19e-84	9.35e-82
IL6ST	0.641949	1.24e-84	9.38e-82
MARF1	0.267642	2.97e-84	2.15e-81
WWP1	0.505888	2.07e-83	1.44e-80
ZC3H14	0.28613	2.8e-83	1.88e-80
KIAA1324	0.336283	3.83e-83	2.48e-80
ARHGEF12	0.487645	6.98e-83	4.36e-80
BTF3	0.362697	1.2e-82	7.24e-80
HECTD4	0.400157	1.43e-82	8.35e-80
PCM1	0.433929	1.49e-82	8.41e-80
EIF4EBP3	0.297969	3.37e-82	1.85e-79
RERE	0.180484	4.37e-82	2.33e-79
TBC1D9	0.47592	8.33e-82	4.31e-79
MGEA5	0.354404	1.06e-81	5.33e-79
C1orf21	0.288394	2.38e-81	1.16e-78
DCAF16	0.343501	5.23e-81	2.49e-78
DDX17	0.545205	9.67e-81	4.49e-78
NBR1	0.266335	1.05e-80	4.74e-78
FOXP1	0.274436	1.41e-80	6.22e-78
TCTN1	0.139019	1.68e-80	7.23e-78
GTF2H2B	0.276803	2.85e-80	1.2e-77
LONP2	0.447426	6.77e-80	2.79e-77
ASH1L	0.322844	1e-79	4.04e-77
POGZ	0.368356	5.8e-79	2.28e-76
AFF1	0.404834	8.55e-79	3.29e-76
TNRC6A	0.300028	9.13e-79	3.44e-76
PKP4	0.28203	1.67e-78	6.14e-76
SECISBP2	0.292224	1.7e-78	6.14e-76
NHLRC2	0.268055	1.9e-78	6.73e-76
BCL2	0.366037	2.35e-78	8.17e-76
SMARCC2	0.325722	7.22e-78	2.47e-75
GLI3	0.450541	9.47e-78	3.13e-75
ZNF280D	0.348551	9.51e-78	3.13e-75
ATXN2	0.235547	1.02e-77	3.31e-75
GOLGB1	0.332513	1.17e-77	3.72e-75
MON2	0.30315	1.21e-77	3.77e-75
GATA3	0.545806	2.47e-77	7.58e-75
CHD6	0.217327	2.9e-77	8.75e-75
METTL3	0.299506	4.52e-77	1.34e-74
APPL2	0.268255	5.87e-77	1.7e-74
CLASP2	0.198878	5.92e-77	1.7e-74
ITPR1	0.221692	6.13e-77	1.73e-74
EIF4B	0.429327	1.03e-76	2.88e-74
RASEF	0.331287	1.68e-76	4.61e-74
SPICE1	0.272713	1.78e-76	4.82e-74
KCTD3	0.406109	1.87e-76	4.97e-74
ELOVL5	0.305581	2.5e-76	6.55e-74
TTC17	0.260676	2.73e-76	7.06e-74
PREPL	0.239449	4.16e-76	1.06e-73
DENND4C	0.293163	5.29e-76	1.33e-73
KIAA1109	0.294707	5.5e-76	1.36e-73
RASA1	0.386663	6e-76	1.47e-73
SLAIN2	0.431205	7.07e-76	1.69e-73
WDFY3	0.231649	7.11e-76	1.69e-73
TCEA3	0.34126	7.9e-76	1.86e-73
SREK1	0.275392	8.43e-76	1.96e-73
ZNF83	0.174336	1.08e-75	2.48e-73
RAD50	0.33235	2.24e-75	5.07e-73
SETD2	0.304848	2.61e-75	5.82e-73
SKP1	0.441818	3.45e-75	7.61e-73
FAM198B	0.414221	4.07e-75	8.88e-73
LUC7L3	0.349237	4.25e-75	9.1e-73
AFF4	0.33554	4.27e-75	9.1e-73
AP2B1	0.324048	4.46e-75	9.39e-73
HTT	0.176427	1.2e-74	2.49e-72
PATJ	0.396854	1.78e-74	3.67e-72
IMPDH2	0.301202	2.38e-74	4.84e-72
SHROOM3	0.197669	2.85e-74	5.74e-72
ALMS1	0.240169	3.28e-74	6.52e-72
EP300	0.350433	4.11e-74	8.08e-72
TRPS1	0.68181	5.34e-74	1.04e-71
VPS13B	0.315385	6.89e-74	1.33e-71
TOM1L1	0.326163	1.66e-73	3.17e-71
ZNF638	0.291353	1.76e-73	3.32e-71
CCNI	0.478973	1.91e-73	3.57e-71
AHSA2	0.260471	2.73e-73	5.04e-71
NXF1	0.353065	3.52e-73	6.43e-71
TMEM144	0.192064	4.41e-73	7.99e-71
ZBTB44	0.283251	5.16e-73	9.26e-71
FBXL3	0.365164	5.22e-73	9.26e-71
HEATR5B	0.172991	5.43e-73	9.54e-71
EXOSC10	0.252543	8.79e-73	1.53e-70
R3HDM2	0.269085	8.87e-73	1.53e-70
NUMA1	0.241765	1.06e-72	1.81e-70
LRIG1	0.19623	1.26e-72	2.13e-70
TMBIM6	0.399984	1.27e-72	2.13e-70
CLMN	0.226082	1.59e-72	2.64e-70
NF1	0.305112	1.63e-72	2.68e-70
PAN3	0.249859	1.71e-72	2.79e-70
C2CD5	0.275409	1.73e-72	2.79e-70
BPTF	0.403438	1.75e-72	2.81e-70
RALGAPB	0.311361	1.98e-72	3.15e-70
EMP2	0.25445	2.04e-72	3.21e-70
GIGYF2	0.211569	2.37e-72	3.7e-70
RBM5	0.306971	2.96e-72	4.59e-70
EFCAB14	0.448655	3.05e-72	4.67e-70
DMXL1	0.202456	4.93e-72	7.5e-70
NKTR	0.350158	8.59e-72	1.3e-69
NEDD4L	0.190104	9.06e-72	1.36e-69
CTDSPL2	0.292058	1.13e-71	1.68e-69
KMT2E	0.387265	1.34e-71	1.96e-69
NCOA2	0.300833	1.38e-71	2.01e-69
FAM208A	0.265423	1.86e-71	2.7e-69
ENOSF1	0.198004	2.2e-71	3.16e-69
VWA8	0.180442	2.39e-71	3.41e-69
TTLL5	0.204468	2.42e-71	3.42e-69
AR	0.317465	3.25e-71	4.56e-69
RC3H1	0.33761	3.8e-71	5.29e-69
DUSP16	0.266178	3.87e-71	5.35e-69
ARHGAP35	0.254089	4.62e-71	6.33e-69
RBBP6	0.319118	5.12e-71	6.97e-69
TP53BP1	0.174	5.19e-71	7.02e-69
ERBIN	0.340557	5.94e-71	7.96e-69
DCTN4	0.207504	6.11e-71	8.13e-69
KIF16B	0.272518	6.25e-71	8.25e-69
ANKRD12	0.309911	9.66e-71	1.27e-68
TBCK	0.191751	1.5e-70	1.95e-68
MDM4	0.357248	1.62e-70	2.09e-68
ARHGAP32	0.220756	1.66e-70	2.13e-68
FLNB	0.393278	1.92e-70	2.45e-68
LRRC37A	0.334147	2.25e-70	2.84e-68
PAPD4	0.28924	2.29e-70	2.88e-68
ZNF586	0.234218	2.32e-70	2.89e-68
LRRC37A3	0.209569	2.51e-70	3.11e-68
BAZ2B	0.284675	2.62e-70	3.23e-68
AKAP9	0.340535	2.93e-70	3.58e-68
USP33	0.241265	3.37e-70	4.1e-68
PAX6	-0.109681	4.05e-70	4.89e-68
RBM39	0.395609	5.04e-70	6.05e-68
RBMX	0.35972	5.33e-70	6.35e-68
N4BP2L2	0.24353	5.75e-70	6.8e-68
KANSL3	0.130642	6.01e-70	7.07e-68
ZNF652	0.280389	6.13e-70	7.16e-68
MED13	0.358203	6.21e-70	7.21e-68
TOR1AIP1	0.375718	7.26e-70	8.38e-68
PHC3	0.324917	7.95e-70	9.11e-68
NCBP1	0.24094	8.88e-70	1.01e-67
PTPN13	0.284455	9.49e-70	1.07e-67
GTF2I	0.406732	1.15e-69	1.3e-67
HBP1	0.244822	1.31e-69	1.47e-67
FOXA1	0.54368	1.49e-69	1.65e-67
GPBP1	0.357538	1.53e-69	1.69e-67
VPS39	0.167887	1.58e-69	1.74e-67
RBM6	0.293687	1.6e-69	1.74e-67
STAM2	0.294526	3.1e-69	3.36e-67
MYSM1	0.310893	3.41e-69	3.67e-67
ERBB4	0.278745	4.37e-69	4.68e-67
SS18	0.25646	5.64e-69	6.01e-67
AZGP1	0.385142	6.04e-69	6.39e-67
CAPN7	0.285491	1.05e-68	1.1e-66
UBE3B	0.136869	1.09e-68	1.14e-66
KMT2A	0.323795	1.64e-68	1.7e-66
CTNND1	0.281547	1.7e-68	1.76e-66
ALG13	0.186024	1.97e-68	2.03e-66
CSMD2	-0.0955652	2.02e-68	2.07e-66
GTF2H2	0.224858	2.14e-68	2.18e-66
EMC3	0.200213	2.15e-68	2.18e-66
PCBP2	0.439954	2.49e-68	2.5e-66
HELZ	0.344924	2.89e-68	2.89e-66
NIPBL	0.276346	3.99e-68	3.96e-66
ZMYM2	0.280616	4.05e-68	4.01e-66
PHF3	0.248083	4.28e-68	4.21e-66
CREBBP	0.304747	4.48e-68	4.38e-66
KIF13A	0.164124	5.09e-68	4.95e-66
ZNF254	0.166417	6.94e-68	6.72e-66
ZNF493	0.238066	7.22e-68	6.95e-66
TNRC6C	0.151939	7.31e-68	7e-66
ANKRA2	0.186506	8.44e-68	8.04e-66
TTC14	0.252067	9.4e-68	8.9e-66
LRRC37A2	0.325252	9.97e-68	9.4e-66
TCF12	0.32359	1.18e-67	1.11e-65
IGF1R	0.397104	1.2e-67	1.12e-65
CLK1	0.355231	1.42e-67	1.32e-65
HEXIM1	0.317616	1.55e-67	1.43e-65
MATR3	0.252335	2.02e-67	1.85e-65
NRIP1	0.43983	2.08e-67	1.9e-65
DICER1	0.349258	3.07e-67	2.79e-65
PUM2	0.270391	3.75e-67	3.4e-65
CD46	0.373123	3.85e-67	3.47e-65
MYOF	0.332136	4.22e-67	3.78e-65
BOD1L1	0.330602	4.29e-67	3.82e-65
IKBKB	0.234548	6.21e-67	5.51e-65
TTC37	0.23999	6.27e-67	5.53e-65
SCAMP1	0.265371	8.28e-67	7.27e-65
RABL2A	0.180923	1.12e-66	9.76e-65
NBPF11	0.346486	1.24e-66	1.08e-64
SRSF5	0.309338	1.41e-66	1.22e-64
TRIP11	0.287212	1.68e-66	1.45e-64
RIMBP2	-0.11515	1.69e-66	1.45e-64
BIRC6	0.283984	1.83e-66	1.56e-64
DOCK1	0.239336	1.89e-66	1.61e-64
GBF1	0.195162	2.12e-66	1.79e-64
RPL23A	0.492312	2.12e-66	1.79e-64
PIAS1	0.307199	2.66e-66	2.23e-64
NACA	0.327619	2.87e-66	2.39e-64
RHOT1	0.246854	3.87e-66	3.21e-64
PRDX3	0.295793	4.33e-66	3.58e-64
CLK4	0.228524	5.75e-66	4.73e-64
GTF2IRD2B	0.146697	6.09e-66	4.99e-64
DYNC1I2	0.301066	6.94e-66	5.66e-64
TRMT10B	0.172574	7.63e-66	6.2e-64
APBB2	0.300244	9.21e-66	7.44e-64
ZNF429	0.187182	1.24e-65	9.99e-64
SLK	0.292859	1.33e-65	1.07e-63
REEP5	0.266907	1.56e-65	1.24e-63
CCAR1	0.354932	1.75e-65	1.39e-63
VEZT	0.224893	1.95e-65	1.54e-63
GATAD1	0.133269	2.1e-65	1.65e-63
INTS3	0.270644	2.16e-65	1.69e-63
TOB1	0.461428	2.25e-65	1.75e-63
ZC3H11A	0.400183	2.47e-65	1.92e-63
FBN2	-0.0937128	2.51e-65	1.94e-63
PAPOLA	0.400781	2.56e-65	1.98e-63
SUPT20H	0.216931	2.67e-65	2.04e-63
FBXO9	0.150267	3.53e-65	2.69e-63
CHD2	0.292639	3.58e-65	2.72e-63
SARAF	0.31421	3.6e-65	2.73e-63
KDM3B	0.229737	4.56e-65	3.44e-63
CIRBP	0.261516	4.61e-65	3.47e-63
WASHC3	0.30696	4.86e-65	3.63e-63
SPECC1L	0.270404	6.03e-65	4.49e-63
AHNAK	0.441547	6.67e-65	4.95e-63
RSC1A1	0.186149	6.95e-65	5.14e-63
KIAA1468	0.218049	7.97e-65	5.87e-63
EAPP	0.294879	8.35e-65	6.12e-63
UBR3	0.251575	8.42e-65	6.15e-63
AHCYL1	0.202404	8.52e-65	6.19e-63
XPA	0.210746	9.72e-65	7.02e-63
ZNF207	0.36416	9.73e-65	7.02e-63
ZMAT1	0.16923	9.94e-65	7.14e-63
YTHDC2	0.213709	1.03e-64	7.39e-63
PPWD1	0.280881	1.08e-64	7.67e-63
PDS5A	0.310044	1.33e-64	9.46e-63
PPIP5K2	0.238592	1.34e-64	9.47e-63
GNPTAB	0.337807	1.51e-64	1.06e-62
SNX1	0.217312	1.52e-64	1.06e-62
CACNA1E	-0.101766	1.55e-64	1.08e-62
SFSWAP	0.207225	1.71e-64	1.19e-62
ARID1B	0.161634	1.76e-64	1.22e-62
SEMA3C	0.379759	2.06e-64	1.43e-62
PRLR	0.362927	2.16e-64	1.49e-62
RPRD2	0.262647	2.31e-64	1.59e-62
AFTPH	0.240686	2.42e-64	1.65e-62
CACNA1A	-0.100394	2.46e-64	1.68e-62
PRPF8	0.316113	2.7e-64	1.83e-62
PDCD6IP	0.29923	2.82e-64	1.91e-62
C5orf42	0.230418	2.89e-64	1.95e-62
SEC24B	0.29169	3.42e-64	2.29e-62
RTF1	0.199498	3.73e-64	2.49e-62
SLC15A1	-0.100772	3.84e-64	2.56e-62
EFHC1	0.164955	4.24e-64	2.81e-62
GOLGA4	0.363774	4.51e-64	2.98e-62
CRBN	0.213171	4.59e-64	3.02e-62
SON	0.333537	4.69e-64	3.08e-62
MBD2	0.424067	4.84e-64	3.16e-62
SRSF6	0.261437	5.05e-64	3.29e-62
TAF1	0.162184	5.51e-64	3.58e-62
PCF11	0.231307	5.85e-64	3.78e-62
SFPQ	0.405147	6.25e-64	4e-62
PSMA3	0.346834	6.26e-64	4e-62
VEZF1	0.325407	6.26e-64	4e-62
OSBPL1A	0.191191	7.96e-64	5.08e-62
SNRPN	0.126897	8.87e-64	5.63e-62
MAPKAPK5	0.207576	9.21e-64	5.83e-62
MACF1	0.354011	9.94e-64	6.27e-62
TRA2A	0.280095	1.04e-63	6.57e-62
DYM	0.202659	1.13e-63	7.05e-62
RYR1	-0.0829956	1.43e-63	8.93e-62
PCMTD2	0.193056	1.58e-63	9.84e-62
AQR	0.177515	1.59e-63	9.87e-62
KIAA0368	0.261416	1.63e-63	1.01e-61
UBE3A	0.207363	1.66e-63	1.02e-61
OGT	0.413424	1.71e-63	1.05e-61
NEK4	0.113686	1.8e-63	1.1e-61
USF3	0.247349	1.92e-63	1.17e-61
DSCAM	-0.105606	2.06e-63	1.25e-61
SNX13	0.202883	2.1e-63	1.27e-61
KLHDC2	0.205205	2.16e-63	1.3e-61
RSRC2	0.22617	2.35e-63	1.41e-61
ARIH2	0.123574	2.6e-63	1.56e-61
CCNG1	0.265307	2.63e-63	1.57e-61
FUBP1	0.294289	2.89e-63	1.72e-61
REV1	0.193349	2.95e-63	1.75e-61
ZNF141	0.204451	3.28e-63	1.94e-61
USP22	0.250463	3.47e-63	2.05e-61
PPFIA4	-0.107801	3.62e-63	2.12e-61
PPP6R3	0.290863	3.83e-63	2.24e-61
KMT2C	0.342196	4.02e-63	2.35e-61
RAPGEF6	0.140226	4.13e-63	2.4e-61
SYTL2	0.486533	4.79e-63	2.78e-61
HECTD1	0.290306	5.29e-63	3.06e-61
SLC38A1	0.324966	5.38e-63	3.1e-61
TFCP2	0.159367	5.85e-63	3.36e-61
RUFY3	0.241941	5.87e-63	3.36e-61
CRLF3	0.364425	6.8e-63	3.88e-61
RPS4X	0.332934	7.14e-63	4.06e-61
UBP1	0.292923	7.25e-63	4.11e-61
NEO1	0.19408	7.3e-63	4.13e-61
WDR19	0.147546	8.93e-63	5.03e-61
ERBB3	0.253643	9.69e-63	5.45e-61
POLR2A	0.218534	1e-62	5.62e-61
PHF21A	0.183829	1.09e-62	6.09e-61
ZMYND11	0.251559	1.18e-62	6.56e-61
SRRM2	0.318905	1.29e-62	7.15e-61
UBR5	0.304275	1.6e-62	8.86e-61
IGBP1	0.210959	1.6e-62	8.86e-61
DCP2	0.212752	1.82e-62	1e-60
MPHOSPH8	0.287823	2e-62	1.09e-60
ANAPC16	0.199012	2.03e-62	1.11e-60
NEK9	0.16415	2.1e-62	1.14e-60
ANKRD30A	0.802828	2.3e-62	1.25e-60
MARK3	0.275596	2.37e-62	1.28e-60
ANKRD17	0.29122	2.55e-62	1.38e-60
RMDN1	0.237907	2.66e-62	1.43e-60
SSBP2	0.20942	2.84e-62	1.52e-60
ZNF587	0.339889	2.87e-62	1.54e-60
BEND4	-0.121382	2.97e-62	1.59e-60
DNALI1	0.219821	3.06e-62	1.63e-60
TNRC6B	0.208345	3.13e-62	1.66e-60
VPS13D	0.181972	3.5e-62	1.85e-60
UHRF1BP1L	0.184522	3.82e-62	2.02e-60
DNAH3	-0.0956989	3.91e-62	2.06e-60
CCNT2	0.250843	3.98e-62	2.09e-60
ARFGEF2	0.275431	4.77e-62	2.5e-60
PTEN	0.297194	4.99e-62	2.6e-60
RPL31	0.358243	5.02e-62	2.61e-60
ZKSCAN1	0.209747	5.92e-62	3.07e-60
MAST4	0.206696	6.02e-62	3.11e-60
DCAF8	0.21949	6.09e-62	3.14e-60
SYCP3	0.404542	6.3e-62	3.24e-60
SRRM1	0.290735	7.31e-62	3.75e-60
NEMF	0.232956	7.67e-62	3.92e-60
UBN2	0.201728	8.25e-62	4.21e-60
SNAP23	0.212692	8.32e-62	4.23e-60
CLCN3	0.196175	8.7e-62	4.41e-60
RBM26	0.28169	9.23e-62	4.66e-60
SLC39A6	0.573853	9.89e-62	4.99e-60
PHIP	0.240497	1.28e-61	6.42e-60
CDK17	0.23936	1.34e-61	6.74e-60
CDC27	0.369151	1.36e-61	6.8e-60
DMTF1	0.234842	1.39e-61	6.92e-60
TTC6	0.325358	1.45e-61	7.23e-60
HERC1	0.191695	1.51e-61	7.49e-60
FNDC3A	0.254319	1.56e-61	7.71e-60
LGALS8	0.195789	1.58e-61	7.79e-60
CERS6	0.260934	1.74e-61	8.55e-60
CPEB2	0.279122	1.91e-61	9.37e-60
DNAH2	-0.0867761	1.96e-61	9.57e-60
SLC25A36	0.241448	2.01e-61	9.81e-60
RSRP1	0.262336	2.04e-61	9.92e-60
SETBP1	0.284779	2.05e-61	9.97e-60
SNAP91	-0.0953709	2.25e-61	1.09e-59
TRIM33	0.273786	2.28e-61	1.1e-59
HNRNPA1	0.370752	2.51e-61	1.21e-59
SETD5	0.300573	2.6e-61	1.25e-59
CSMD1	-0.0954899	2.78e-61	1.33e-59
MARCH7	0.298253	3.17e-61	1.51e-59
KIF13B	0.211971	3.37e-61	1.61e-59
MYO6	0.355297	3.67e-61	1.74e-59
PRRC2C	0.48345	3.72e-61	1.76e-59
ATF1	0.326033	3.93e-61	1.86e-59
CA12	0.350803	4.03e-61	1.9e-59
ZRANB2	0.318808	4.2e-61	1.98e-59
EIF3L	0.376325	4.33e-61	2.03e-59
ACSL6	-0.0927021	4.51e-61	2.11e-59
RPL17	0.221381	4.59e-61	2.14e-59
SKIV2L2	0.205898	4.83e-61	2.25e-59
IGF2BP2	-0.118424	4.91e-61	2.28e-59
LUC7L2	0.234699	5.11e-61	2.37e-59
GTF2IRD2	0.115696	5.26e-61	2.43e-59
FEM1B	0.278934	6.64e-61	3.06e-59
ZMYM4	0.244488	6.97e-61	3.2e-59
MYO9A	0.159984	7.75e-61	3.55e-59
COX11	0.222619	7.95e-61	3.64e-59
MKLN1	0.29055	8.05e-61	3.67e-59
SPEN	0.241666	9.32e-61	4.24e-59
TRAPPC8	0.183891	9.92e-61	4.5e-59
CSNK1A1	0.316164	1.02e-60	4.62e-59
RICTOR	0.207931	1.1e-60	4.95e-59
TARDBP	0.158901	1.12e-60	5.06e-59
PABPN1	0.243301	1.23e-60	5.53e-59
RPS23	0.387053	1.23e-60	5.53e-59
PNISR	0.31655	1.26e-60	5.64e-59
ZFYVE16	0.161744	1.28e-60	5.71e-59
CASC4	0.444533	1.3e-60	5.78e-59
HSD17B4	0.213602	1.47e-60	6.53e-59
BAZ2A	0.163761	1.5e-60	6.62e-59
MIA3	0.245042	1.57e-60	6.95e-59
NPEPPS	0.208057	1.77e-60	7.79e-59
YTHDC1	0.258093	1.81e-60	7.95e-59
RYBP	0.396429	2.14e-60	9.38e-59
ARID2	0.224888	2.15e-60	9.41e-59
MAP4K3	0.229915	2.24e-60	9.76e-59
DDX6	0.252706	3.41e-60	1.48e-58
KIF1A	-0.113696	3.58e-60	1.55e-58
WDR6	0.138697	3.61e-60	1.56e-58
PJA2	0.282204	3.64e-60	1.57e-58
GAB1	0.2814	3.74e-60	1.61e-58
RAPH1	0.25497	3.83e-60	1.65e-58
CHD8	0.196121	3.85e-60	1.65e-58
DOCK3	-0.0929094	4.03e-60	1.72e-58
MLLT10	0.209853	4.76e-60	2.03e-58
BRAF	0.240562	5.12e-60	2.18e-58
ATF6	0.32246	5.58e-60	2.37e-58
MYT1L	-0.0985773	6.07e-60	2.57e-58
NLK	0.241866	6.29e-60	2.66e-58
KIAA1217	0.234146	6.63e-60	2.8e-58
CNPY2	0.179286	7.21e-60	3.03e-58
THRAP3	0.296099	7.25e-60	3.05e-58
RSL24D1	0.431279	7.29e-60	3.05e-58
UBE4B	0.185136	7.36e-60	3.08e-58
SRSF11	0.250119	7.38e-60	3.08e-58
APPL1	0.242097	7.61e-60	3.17e-58
XRCC5	0.283448	8.05e-60	3.34e-58
SMARCA2	0.248617	9.58e-60	3.97e-58
OTOF	-0.0967628	1.14e-59	4.7e-58
GPBP1L1	0.277193	1.22e-59	5.01e-58
CDCA7	-0.115121	1.23e-59	5.07e-58
SMAD5	0.206764	1.28e-59	5.27e-58
AKAP10	0.158942	1.44e-59	5.91e-58
SF3B1	0.393225	1.46e-59	5.95e-58
MBD5	0.172092	1.56e-59	6.37e-58
MDM2	0.334512	1.65e-59	6.72e-58
TSC1	0.144721	1.67e-59	6.78e-58
QRICH1	0.158859	1.73e-59	7.01e-58
GABBR2	-0.127696	1.74e-59	7.01e-58
FAM193A	0.11735	1.74e-59	7.01e-58
USP32	0.227468	1.93e-59	7.76e-58
PPP1CC	0.315326	2.04e-59	8.18e-58
MTUS1	0.165503	2.47e-59	9.89e-58
GCC2	0.24897	2.55e-59	1.02e-57
EPC2	0.253461	2.64e-59	1.05e-57
USP34	0.287159	2.73e-59	1.08e-57
ELF2	0.139439	2.86e-59	1.13e-57
WDR48	0.193593	2.87e-59	1.14e-57
MAGI1	0.156863	2.92e-59	1.16e-57
ZNF552	0.540406	2.95e-59	1.16e-57
MSL2	0.384122	3.15e-59	1.24e-57
SNX19	0.2393	3.48e-59	1.36e-57
SENP6	0.253002	3.51e-59	1.38e-57
CPNE3	0.303085	3.71e-59	1.45e-57
RBFOX1	-0.106294	3.9e-59	1.52e-57
ROS1	-0.10344	4.24e-59	1.65e-57
CREBL2	0.32393	4.59e-59	1.78e-57
TOP2B	0.322067	4.69e-59	1.82e-57
SORCS3	-0.0975055	5.15e-59	1.99e-57
SGK3	0.245555	5.25e-59	2.03e-57
GAD2	-0.106951	5.35e-59	2.06e-57
NCOA1	0.213896	5.43e-59	2.09e-57
WAC	0.23502	5.58e-59	2.14e-57
OXA1L	0.227571	6.67e-59	2.55e-57
ZFAND6	0.257883	7.18e-59	2.74e-57
MTA3	0.145778	7.74e-59	2.95e-57
NFAT5	0.275391	7.8e-59	2.97e-57
BMP2K	0.343365	7.83e-59	2.97e-57
TBC1D5	0.16527	8.26e-59	3.13e-57
EIF3F	0.283694	8.29e-59	3.13e-57
DAZAP2	0.300165	1.01e-58	3.8e-57
THOC2	0.253644	1.05e-58	3.94e-57
MSI2	0.233944	1.11e-58	4.15e-57
ELF1	0.210627	1.14e-58	4.27e-57
MAGED2	0.309999	1.15e-58	4.28e-57
HNRNPK	0.36705	1.15e-58	4.28e-57
VPS13C	0.264449	1.29e-58	4.8e-57
VPS29	0.186274	1.43e-58	5.33e-57
PI4KA	0.159881	1.46e-58	5.4e-57
FAM172A	0.199502	1.5e-58	5.55e-57
RCOR3	0.144579	1.62e-58	5.97e-57
FRAS1	-0.0777633	1.63e-58	6.02e-57
TLK1	0.260982	1.73e-58	6.35e-57
FNBP4	0.3036	1.83e-58	6.72e-57
MLPH	0.347688	1.93e-58	7.07e-57
ZNF823	0.264421	2e-58	7.31e-57
RPL6	0.291404	2.22e-58	8.09e-57
RPL29	0.277098	2.23e-58	8.14e-57
ZNF106	0.238515	2.39e-58	8.7e-57
TMEM59	0.158692	2.44e-58	8.84e-57
FUT8	0.256819	2.59e-58	9.36e-57
SLTM	0.249169	2.94e-58	1.06e-56
MYOM3	-0.0997209	2.97e-58	1.07e-56
KANSL1	0.151592	2.98e-58	1.07e-56
CFAP36	0.209322	3.02e-58	1.08e-56
ZNF609	0.201378	3.15e-58	1.13e-56
CALCOCO2	0.183067	3.16e-58	1.13e-56
SECISBP2L	0.237375	3.22e-58	1.15e-56
COPS2	0.297295	3.58e-58	1.28e-56
EIF2A	0.26702	3.63e-58	1.29e-56
DHX15	0.26596	3.65e-58	1.29e-56
RBM47	0.201519	3.76e-58	1.33e-56
HNRNPC	0.317532	3.84e-58	1.36e-56
RBM25	0.299722	4e-58	1.41e-56
DHX32	0.23844	4.17e-58	1.47e-56
USP8	0.261409	4.3e-58	1.51e-56
RANBP2	0.319626	4.39e-58	1.54e-56
CUL3	0.248314	4.4e-58	1.54e-56
TOGARAM1	0.142454	4.49e-58	1.57e-56
RBL2	0.221244	4.56e-58	1.59e-56
TMEM87A	0.232512	4.61e-58	1.6e-56
ZC3H6	0.241962	4.82e-58	1.68e-56
PRR7	-0.149255	4.93e-58	1.71e-56
LDB1	0.295427	5.03e-58	1.74e-56
CNGB1	-0.0951891	5.14e-58	1.78e-56
RBM23	0.13509	5.16e-58	1.78e-56
SBNO1	0.182914	5.23e-58	1.8e-56
ZNF721	0.131741	5.58e-58	1.92e-56
TRPM7	0.236396	5.76e-58	1.97e-56
NSA2	0.340183	5.76e-58	1.97e-56
RPS3A	0.586412	5.81e-58	1.98e-56
ZNF407	0.13786	6.94e-58	2.37e-56
SP1	0.162695	7.22e-58	2.46e-56
PBRM1	0.220157	7.65e-58	2.6e-56
LARS	0.2424	9.25e-58	3.14e-56
NUP214	0.208898	9.57e-58	3.24e-56
SMN1	0.161162	9.78e-58	3.3e-56
SLC9A3	-0.146395	1.01e-57	3.4e-56
EIF4G3	0.182744	1.17e-57	3.94e-56
TMEM131	0.260742	1.33e-57	4.47e-56
CCDC91	0.159057	1.39e-57	4.66e-56
PDXDC1	0.229871	1.44e-57	4.82e-56
CEP350	0.213958	1.51e-57	5.03e-56
TET2	0.190335	1.62e-57	5.41e-56
INPP4B	0.244115	1.71e-57	5.7e-56
RPL5	0.386322	1.84e-57	6.13e-56
NKX2-1	-0.133685	1.88e-57	6.24e-56
WAPL	0.172115	1.89e-57	6.26e-56
SUZ12	0.368143	1.9e-57	6.29e-56
SERINC3	0.269654	1.91e-57	6.31e-56
TMEFF1	-0.0893228	1.92e-57	6.33e-56
PIWIL1	-0.101672	1.94e-57	6.36e-56
PIK3C2A	0.23913	2.03e-57	6.65e-56
COL9A1	-0.085632	2.03e-57	6.66e-56
T	-0.10754	2.13e-57	6.97e-56
SF3A1	0.157158	2.31e-57	7.52e-56
OFD1	0.204709	2.43e-57	7.9e-56
GLT8D1	0.158072	2.43e-57	7.9e-56
MEAF6	0.197079	2.51e-57	8.16e-56
STRN3	0.218724	3.04e-57	9.85e-56
ARID1A	0.186981	3.16e-57	1.02e-55
OCA2	-0.10049	3.46e-57	1.12e-55
SNRNP70	0.206697	3.48e-57	1.12e-55
SEC24C	0.16432	3.98e-57	1.28e-55
DIDO1	0.132785	4.5e-57	1.44e-55
NUP98	0.204021	4.53e-57	1.45e-55
TOM1L2	0.134785	4.69e-57	1.5e-55
CEP104	0.140799	4.76e-57	1.52e-55
USP7	0.313416	5.05e-57	1.61e-55
TPCN1	0.108664	5.28e-57	1.68e-55
NBPF10	0.23722	5.57e-57	1.77e-55
UGT1A10	-0.0993877	5.8e-57	1.84e-55
NBPF15	0.211333	6.06e-57	1.92e-55
MAP7D2	-0.107014	6.18e-57	1.95e-55
NPIPB3	0.308649	6.27e-57	1.98e-55
SHTN1	0.302493	6.29e-57	1.98e-55
GAPVD1	0.135571	6.43e-57	2.02e-55
ZNF397	0.176663	7.06e-57	2.22e-55
EPC1	0.184852	7.59e-57	2.38e-55
TMBIM4	0.213729	7.76e-57	2.43e-55
KIAA0907	0.29067	8.2e-57	2.56e-55
BICRAL	0.146318	8.29e-57	2.58e-55
AGAP6	0.382013	8.36e-57	2.6e-55
BCLAF1	0.320462	1.26e-56	3.92e-55
SMN2	0.154964	1.3e-56	4.05e-55
ACIN1	0.206821	1.37e-56	4.24e-55
EXOC4	0.20898	1.43e-56	4.42e-55
COL4A4	-0.0893304	1.49e-56	4.59e-55
SNX32	-0.10472	1.51e-56	4.65e-55
MYH15	-0.0993225	1.53e-56	4.69e-55
WDR60	0.148737	1.53e-56	4.69e-55
CCNH	0.248249	1.53e-56	4.69e-55
EZH1	0.26605	1.55e-56	4.75e-55
LARP4	0.232829	1.75e-56	5.33e-55
CACNA1S	-0.0946612	1.86e-56	5.66e-55
ALCAM	0.389281	1.95e-56	5.92e-55
ASAH1	0.28964	1.98e-56	6e-55
TNKS2	0.180803	1.98e-56	6e-55
POLQ	-0.100048	2.06e-56	6.23e-55
DLGAP2	-0.0998943	2.07e-56	6.25e-55
DPYSL5	-0.119272	2.09e-56	6.32e-55
PAX3	-0.107333	2.13e-56	6.41e-55
ZNF780B	0.184619	2.21e-56	6.65e-55
ATXN7	0.257833	2.46e-56	7.39e-55
ZNF700	0.259289	2.49e-56	7.47e-55
ATP10B	-0.0985195	2.78e-56	8.31e-55
SLC6A2	-0.113506	3.22e-56	9.6e-55
PAIP2	0.267045	3.29e-56	9.82e-55
PDS5B	0.234759	3.33e-56	9.92e-55
ERGIC1	0.284425	3.49e-56	1.04e-54
RABGAP1	0.215317	3.81e-56	1.13e-54
TFAP2A	0.20994	4.06e-56	1.2e-54
KCNT1	-0.108216	4.28e-56	1.27e-54
STC2	0.460411	4.38e-56	1.29e-54
CD44	0.422123	4.39e-56	1.3e-54
RERG	0.32118	4.71e-56	1.39e-54
COL24A1	-0.0848812	4.74e-56	1.39e-54
ZNF506	0.152842	4.78e-56	1.4e-54
CEP95	0.213731	4.88e-56	1.43e-54
MAPK9	0.276273	5.05e-56	1.48e-54
PILRB	0.156245	5.12e-56	1.5e-54
TTC3	0.343141	5.21e-56	1.52e-54
MAST1	-0.105574	5.37e-56	1.56e-54
ABI2	0.194807	5.47e-56	1.59e-54
ABHD2	0.433304	5.55e-56	1.61e-54
KIAA2026	0.280873	5.6e-56	1.62e-54
ZC3H13	0.243525	5.8e-56	1.68e-54
TJP1	0.261446	5.96e-56	1.72e-54
ZMYND8	0.194906	6.09e-56	1.76e-54
MOV10L1	-0.102324	6.16e-56	1.77e-54
UBE2D2	0.321334	6.35e-56	1.82e-54
ATG2B	0.178168	6.41e-56	1.84e-54
ST13	0.378545	6.46e-56	1.85e-54
GALNT7	0.289664	6.59e-56	1.88e-54
SMG1	0.271447	6.71e-56	1.92e-54
FOCAD	0.103138	6.78e-56	1.93e-54
BTRC	0.139095	6.91e-56	1.97e-54
C11orf54	0.181158	7.51e-56	2.13e-54
HNRNPDL	0.26285	7.52e-56	2.13e-54
CHD5	-0.0959034	7.53e-56	2.13e-54
CPAMD8	-0.0878478	7.85e-56	2.22e-54
KRIT1	0.184386	8.12e-56	2.29e-54
CDC73	0.303528	8.43e-56	2.38e-54
BHLHE40	0.346017	8.58e-56	2.42e-54
RPS6	0.368212	9.23e-56	2.6e-54
CAPRIN1	0.38896	1.02e-55	2.85e-54
LOC728613	0.155903	1.03e-55	2.88e-54
KDM6A	0.174764	1.06e-55	2.96e-54
XPO7	0.207839	1.06e-55	2.96e-54
USH2A	-0.0939002	1.07e-55	2.98e-54
SEC31A	0.315876	1.09e-55	3.04e-54
CACNA1B	-0.0839538	1.09e-55	3.04e-54
BRWD1	0.178576	1.1e-55	3.06e-54
CENPC	0.213191	1.32e-55	3.67e-54
TRAK1	0.120225	1.33e-55	3.68e-54
RBBP4	0.237994	1.38e-55	3.82e-54
MTMR10	0.14927	1.47e-55	4.06e-54
RNF10	0.133364	1.47e-55	4.06e-54
NFX1	0.147845	1.53e-55	4.21e-54
MROH2B	-0.0945237	1.56e-55	4.29e-54
GLB1L3	-0.104283	1.57e-55	4.29e-54
MSH3	0.158777	1.61e-55	4.41e-54
GON4L	0.215642	1.74e-55	4.76e-54
FAM35A	0.188845	1.75e-55	4.78e-54
TAX1BP1	0.406847	1.92e-55	5.23e-54
EIF3H	0.391029	2.09e-55	5.69e-54
ATF2	0.236495	2.16e-55	5.88e-54
DGKI	-0.0826033	2.34e-55	6.35e-54
RPL24	0.438426	2.5e-55	6.76e-54
ABCA13	-0.0900151	2.57e-55	6.94e-54
SHCBP1L	-0.110119	2.57e-55	6.94e-54
CUBN	-0.0806593	2.65e-55	7.14e-54
CTNNA1	0.23392	2.74e-55	7.38e-54
SPOPL	0.20819	2.79e-55	7.5e-54
UMODL1	-0.0868228	3.13e-55	8.4e-54
DPF3	-0.0989825	3.23e-55	8.67e-54
UQCRC2	0.309235	3.25e-55	8.72e-54
ATF7	0.158292	3.35e-55	8.95e-54
SLC44A1	0.16572	3.44e-55	9.18e-54
FNBP1L	0.35277	3.57e-55	9.53e-54
GALNT13	-0.0987585	3.58e-55	9.53e-54
HIPK1	0.170047	3.58e-55	9.53e-54
RPL11	0.324095	3.6e-55	9.55e-54
TRPM3	-0.0967758	3.62e-55	9.6e-54
DNM1L	0.210255	3.66e-55	9.69e-54
TNPO1	0.193104	4.08e-55	1.08e-53
PAF1	0.232507	4.13e-55	1.09e-53
MTR	0.174729	4.17e-55	1.1e-53
HIPK2	0.248066	4.24e-55	1.11e-53
USH1C	-0.0980633	4.42e-55	1.16e-53
OCIAD1	0.18364	4.43e-55	1.16e-53
MFF	0.192866	4.81e-55	1.26e-53
LZTFL1	0.195976	4.93e-55	1.29e-53
RSL1D1	0.310182	5.29e-55	1.38e-53
ZNF236	0.106531	5.34e-55	1.39e-53
NSD3	0.287973	5.34e-55	1.39e-53
KAT7	0.204739	6.13e-55	1.59e-53
RPL37	0.25934	6.45e-55	1.68e-53
SIK3	0.14163	6.61e-55	1.71e-53
UBE2B	0.187721	6.85e-55	1.77e-53
IFT46	0.129507	6.96e-55	1.8e-53
USP4	0.181147	7.16e-55	1.85e-53
CBS	-0.0990297	7.33e-55	1.89e-53
AMFR	0.143106	8.01e-55	2.06e-53
EPM2AIP1	0.22789	8.49e-55	2.18e-53
DCC	-0.0934144	8.73e-55	2.24e-53
GABRA5	-0.113263	9.12e-55	2.34e-53
MORF4L2	0.282852	1e-54	2.57e-53
SLC26A8	-0.103897	1.01e-54	2.57e-53
EIF3C	0.269095	1.04e-54	2.64e-53
KDM3A	0.164115	1.06e-54	2.71e-53
ATF7IP2	0.222127	1.08e-54	2.76e-53
MARCH6	0.245558	1.12e-54	2.84e-53
GCKR	-0.108179	1.12e-54	2.85e-53
THSD4	0.220271	1.16e-54	2.93e-53
PPFIA3	-0.108063	1.16e-54	2.93e-53
WASHC2A	0.163705	1.2e-54	3.03e-53
ATP2B3	-0.102688	1.21e-54	3.05e-53
DENND6A	0.18418	1.3e-54	3.29e-53
LOXHD1	-0.0919364	1.31e-54	3.3e-53
EPB41L4A	0.200725	1.32e-54	3.32e-53
WIPI1	0.246036	1.33e-54	3.34e-53
RPL7	0.496049	1.37e-54	3.42e-53
LEO1	0.244958	1.4e-54	3.49e-53
DENR	0.263804	1.44e-54	3.61e-53
PARN	0.254492	1.46e-54	3.63e-53
SENP7	0.18328	1.46e-54	3.64e-53
ARIH1	0.244034	1.47e-54	3.66e-53
KCTD1	0.163842	1.53e-54	3.81e-53
RPL12P1	0.516248	1.56e-54	3.86e-53
MAT2A	0.341421	1.59e-54	3.93e-53
PKN2	0.182004	1.7e-54	4.21e-53
CDC42BPB	0.207836	1.78e-54	4.39e-53
ZBTB20	0.267728	1.85e-54	4.56e-53
CSH1	-0.104553	1.9e-54	4.68e-53
BMPR2	0.299883	1.93e-54	4.75e-53
FBXL5	0.145085	1.93e-54	4.75e-53
ITM2B	0.520631	1.98e-54	4.86e-53
DNAH11	-0.0997657	1.99e-54	4.88e-53
ATPIF1	0.241977	2.01e-54	4.92e-53
SART3	0.150037	2.04e-54	5e-53
COL19A1	-0.0795026	2.07e-54	5.06e-53
KCNAB2	-0.0814163	2.09e-54	5.1e-53
TMC2	-0.104019	2.14e-54	5.22e-53
STXBP3	0.220312	2.29e-54	5.57e-53
BRD8	0.122056	2.53e-54	6.15e-53
RNF141	0.216216	2.69e-54	6.52e-53
TRAPPC11	0.190615	2.86e-54	6.93e-53
HNRNPH1	0.20593	2.98e-54	7.21e-53
A2ML1	-0.12351	3.02e-54	7.31e-53
RPL14	0.373659	3.45e-54	8.33e-53
MBTPS1	0.163317	3.46e-54	8.33e-53
PHC1	0.129351	3.72e-54	8.96e-53
UBAP2L	0.237771	3.87e-54	9.29e-53
SRP14	0.302664	3.93e-54	9.43e-53
MINDY1	0.129931	4.28e-54	1.03e-52
TAOK1	0.313673	4.29e-54	1.03e-52
ECE2	-0.0885728	4.33e-54	1.04e-52
ESR1	0.322299	4.66e-54	1.11e-52
C12orf42	-0.100553	4.72e-54	1.12e-52
ENPP1	0.318072	4.86e-54	1.16e-52
ACTN2	-0.107468	4.88e-54	1.16e-52
MYBPC2	-0.112945	4.89e-54	1.16e-52
WDR33	0.158586	4.96e-54	1.18e-52
SPIN1	0.128781	5.26e-54	1.24e-52
EEF2	0.365077	5.26e-54	1.24e-52
RPF1	0.25152	5.41e-54	1.28e-52
IGF2BP1	-0.101059	5.86e-54	1.38e-52
SPTAN1	0.247678	5.86e-54	1.38e-52
CCNL2	0.132262	5.91e-54	1.39e-52
AKAP8L	0.178715	6.27e-54	1.47e-52
ARID4B	0.27466	6.54e-54	1.53e-52
CSNK1G3	0.17999	6.55e-54	1.53e-52
FAM204A	0.141614	6.55e-54	1.53e-52
MCHR2	-0.123229	6.85e-54	1.6e-52
ANKRD26	0.210307	7.34e-54	1.71e-52
RBBP8	0.343979	7.44e-54	1.73e-52
NOS1	-0.0998637	7.44e-54	1.73e-52
MAPKAP1	0.19651	8.03e-54	1.87e-52
NBPF9	0.186688	8.16e-54	1.9e-52
ZZZ3	0.180682	8.66e-54	2.01e-52
SUGP2	0.148872	8.72e-54	2.02e-52
RPL26	0.311757	8.83e-54	2.04e-52
JAKMIP1	-0.101217	9.05e-54	2.09e-52
PSG1	-0.0822177	9.54e-54	2.2e-52
EPHA5	-0.104262	9.83e-54	2.27e-52
PPM1A	0.227274	1e-53	2.31e-52
IGF2BP3	-0.111895	1.18e-53	2.71e-52
CDC25A	-0.105341	1.22e-53	2.8e-52
HMBOX1	0.215974	1.24e-53	2.85e-52
PIK3C3	0.203709	1.32e-53	3.03e-52
HNRNPU	0.318508	1.36e-53	3.12e-52
TMEM161B	0.150231	1.37e-53	3.13e-52
DNAH9	-0.0838828	1.37e-53	3.13e-52
MAMSTR	-0.105415	1.52e-53	3.47e-52
OSGEPL1	0.151876	1.64e-53	3.74e-52
USP2	-0.0992732	1.67e-53	3.8e-52
EIF2S3	0.428919	1.7e-53	3.85e-52
TIA1	0.242312	1.78e-53	4.04e-52
AP1G1	0.172047	1.95e-53	4.41e-52
ZCCHC6	0.22612	1.98e-53	4.47e-52
ELP2	0.330015	2.19e-53	4.94e-52
AKAP11	0.179012	2.36e-53	5.32e-52
NKX6-2	-0.178756	2.91e-53	6.56e-52
DGKK	-0.101813	2.93e-53	6.59e-52
BRDT	-0.0993147	3.11e-53	6.98e-52
IK	0.194438	3.2e-53	7.19e-52
TLE3	0.185712	3.42e-53	7.68e-52
ACTN3	-0.10831	3.49e-53	7.83e-52
ATRX	0.163043	3.53e-53	7.9e-52
KIF21B	-0.0803152	3.56e-53	7.95e-52
CNOT1	0.316506	3.61e-53	8.05e-52
NAIP	0.171623	3.92e-53	8.75e-52
DNAJC19	0.214907	3.98e-53	8.85e-52
WDR26	0.236052	4.11e-53	9.13e-52
ARFGEF1	0.254274	4.14e-53	9.19e-52
DUSP4	0.334787	4.27e-53	9.48e-52
ADGRF4	-0.0966592	4.3e-53	9.53e-52
PCDH15	-0.104273	4.31e-53	9.54e-52
RBFOX3	-0.103058	4.37e-53	9.65e-52
DYNC1LI2	0.214619	4.41e-53	9.74e-52
ARFIP2	0.132461	4.62e-53	1.02e-51
CTDSP2	0.307685	4.7e-53	1.04e-51
EIF2D	0.163251	4.98e-53	1.1e-51
PARP6	0.128157	5.29e-53	1.16e-51
UNC5D	-0.0990937	5.43e-53	1.19e-51
EPB41L5	0.173312	5.52e-53	1.21e-51
TC2N	0.326905	5.72e-53	1.25e-51
TTC4	-0.066447	5.9e-53	1.29e-51
LNPEP	0.204565	5.97e-53	1.3e-51
VPS37A	0.225514	6.19e-53	1.35e-51
ABCD3	0.24451	6.24e-53	1.36e-51
CTNNB1	0.288912	6.37e-53	1.39e-51
ANXA7	0.241509	6.65e-53	1.44e-51
ATP5A1	0.273753	6.75e-53	1.47e-51
TMED10	0.292305	6.77e-53	1.47e-51
CALCOCO1	0.165318	6.79e-53	1.47e-51
GAL3ST4	-0.100717	6.86e-53	1.48e-51
SLC12A5	-0.0952421	7.16e-53	1.55e-51
SHOC2	0.234121	7.52e-53	1.62e-51
CLASP1	0.150043	7.6e-53	1.64e-51
KAT6A	0.20718	7.81e-53	1.68e-51
MDGA2	-0.108281	8.22e-53	1.77e-51
SARS	0.148272	8.61e-53	1.85e-51
FDFT1	0.250537	8.64e-53	1.85e-51
EPS15L1	0.185585	8.97e-53	1.92e-51
FAM217A	-0.111966	9.18e-53	1.96e-51
FAM120A	0.203337	9.29e-53	1.99e-51
TTBK1	-0.120396	9.84e-53	2.1e-51
SAP18	0.227147	9.94e-53	2.12e-51
RACK1	0.250912	1.04e-52	2.22e-51
DNAH8	-0.100038	1.08e-52	2.29e-51
AKT2	0.140929	1.09e-52	2.31e-51
TXNDC15	0.142167	1.09e-52	2.32e-51
PKHD1	-0.0896152	1.14e-52	2.42e-51
VPS13A	0.194036	1.17e-52	2.48e-51
ZFC3H1	0.19433	1.25e-52	2.64e-51
ATAD1	0.180836	1.28e-52	2.7e-51
POU2F1	0.106534	1.31e-52	2.77e-51
CLCC1	0.122579	1.32e-52	2.78e-51
SLC39A9	0.182889	1.33e-52	2.79e-51
SMARCC1	0.258209	1.37e-52	2.87e-51
TTLL6	-0.10902	1.46e-52	3.07e-51
LAMP3	-0.137246	1.46e-52	3.07e-51
C11orf1	0.177014	1.52e-52	3.18e-51
NXF2	-0.0935666	1.62e-52	3.38e-51
PIGT	0.165978	1.85e-52	3.88e-51
TRIO	0.202155	1.92e-52	4.01e-51
CNTNAP5	-0.102674	1.95e-52	4.07e-51
CDC42	0.209241	2.03e-52	4.23e-51
OFCC1	-0.109495	2.11e-52	4.38e-51
RNF115	0.194503	2.24e-52	4.65e-51
EXD1	-0.11149	2.41e-52	5e-51
ATP8A2	-0.0950587	2.43e-52	5.03e-51
CCNE1	-0.109178	2.48e-52	5.13e-51
MYH6	-0.0918468	2.59e-52	5.36e-51
RASGRF1	-0.0866647	2.72e-52	5.62e-51
WBP11	0.363692	2.82e-52	5.83e-51
TGM3	-0.117878	2.86e-52	5.89e-51
ZNF827	0.149258	2.92e-52	6.02e-51
NSD1	0.187415	2.93e-52	6.02e-51
GOLGA5	0.291195	3.21e-52	6.6e-51
CELF4	-0.109418	3.24e-52	6.65e-51
PPP6C	0.21002	3.27e-52	6.7e-51
FER1L6	-0.0943764	3.36e-52	6.88e-51
TRNT1	0.164123	3.43e-52	7.02e-51
RPH3A	-0.0985853	3.52e-52	7.18e-51
SIN3A	0.108668	3.64e-52	7.44e-51
PPP4R2	0.195552	3.68e-52	7.5e-51
NDFIP1	0.13629	3.85e-52	7.84e-51
PAN2	0.107773	3.9e-52	7.93e-51
IFT74	0.171302	3.9e-52	7.93e-51
CACUL1	0.135782	4.14e-52	8.4e-51
STRADB	0.135036	4.24e-52	8.59e-51
ECD	0.207725	4.45e-52	9e-51
MYO1A	-0.0937577	4.55e-52	9.2e-51
YWHAE	0.425294	4.57e-52	9.23e-51
LATS1	0.179141	4.77e-52	9.62e-51
LGI2	-0.106552	4.82e-52	9.71e-51
FRMD5	-0.079175	4.88e-52	9.83e-51
CTCF	0.258856	5.12e-52	1.03e-50
HKDC1	-0.0976916	5.12e-52	1.03e-50
PDE6A	-0.0940836	5.28e-52	1.06e-50
FBXO25	0.178112	5.44e-52	1.09e-50
MCF2	-0.101934	5.77e-52	1.16e-50
EWSR1	0.261559	5.85e-52	1.17e-50
CD164	0.444327	5.95e-52	1.19e-50
SPTA1	-0.0922286	6.14e-52	1.23e-50
ZNF626	0.28446	6.31e-52	1.26e-50
ITIH3	-0.106959	6.34e-52	1.26e-50
ATF7IP	0.260146	6.42e-52	1.28e-50
GRHL3	-0.0882029	6.44e-52	1.28e-50
TPR	0.333077	6.71e-52	1.33e-50
MLH1	0.12193	6.87e-52	1.36e-50
CRIM1	0.249329	7e-52	1.39e-50
CSAD	0.144888	8.07e-52	1.6e-50
SUPT6H	0.227722	8.21e-52	1.62e-50
NUMB	0.23277	8.64e-52	1.71e-50
CRLS1	0.168695	8.67e-52	1.71e-50
NFIA	0.233481	9.08e-52	1.79e-50
SPTB	-0.0871934	9.25e-52	1.82e-50
MGAT5B	-0.102621	9.68e-52	1.9e-50
GUF1	0.164672	1.05e-51	2.07e-50
RUFY2	0.13666	1.08e-51	2.12e-50
NEFL	-0.130731	1.08e-51	2.12e-50
DDX46	0.16392	1.15e-51	2.25e-50
USP30	0.138459	1.21e-51	2.37e-50
CXorf23	0.189986	1.31e-51	2.57e-50
GSK3B	0.300427	1.32e-51	2.57e-50
PTCH1	-0.0758221	1.35e-51	2.63e-50
ADAD1	-0.10786	1.4e-51	2.72e-50
CRNKL1	0.157025	1.48e-51	2.88e-50
NOS2	-0.0926713	1.51e-51	2.93e-50
PTP4A2	0.276167	1.56e-51	3.03e-50
ATG12	0.153901	1.59e-51	3.08e-50
MORC1	-0.105	1.59e-51	3.08e-50
JMJD1C	0.269663	1.6e-51	3.09e-50
INO80D	0.196451	1.61e-51	3.12e-50
RYR2	-0.0864338	1.63e-51	3.14e-50
SLMAP	0.19288	1.64e-51	3.16e-50
IGSF11	-0.103462	1.64e-51	3.16e-50
SLC6A15	-0.103548	1.68e-51	3.22e-50
FTO	0.273831	1.83e-51	3.52e-50
CACNA2D4	-0.0841787	1.86e-51	3.57e-50
LRCH3	0.184693	1.87e-51	3.58e-50
CASD1	0.234197	1.87e-51	3.59e-50
CSPP1	0.18766	1.9e-51	3.65e-50
ARID4A	0.202829	1.91e-51	3.65e-50
RASAL1	-0.09841	1.93e-51	3.68e-50
CLPX	0.182223	1.95e-51	3.72e-50
CNOT4	0.197342	1.99e-51	3.8e-50
PDLIM5	0.228297	2.13e-51	4.06e-50
CD2AP	0.314185	2.17e-51	4.13e-50
RPL22	0.332744	2.2e-51	4.18e-50
NRAP	-0.0902136	2.24e-51	4.26e-50
FAM9B	-0.111226	2.25e-51	4.26e-50
EIF2AK1	0.288862	2.34e-51	4.43e-50
YY1AP1	0.165898	2.41e-51	4.56e-50
WASHC4	0.246997	2.5e-51	4.72e-50
TRPV3	-0.0963414	2.76e-51	5.21e-50
FRS2	0.220501	3.04e-51	5.73e-50
NR2C2	0.17587	3.06e-51	5.76e-50
UBR2	0.185005	3.22e-51	6.05e-50
CTNNA2	-0.0942233	3.22e-51	6.05e-50
MBNL2	0.357377	3.23e-51	6.06e-50
COG7	0.135648	3.3e-51	6.18e-50
USP48	0.182703	3.3e-51	6.18e-50
CDC25C	-0.104765	3.31e-51	6.2e-50
VASH2	-0.0978653	3.34e-51	6.24e-50
CEP290	0.130334	3.37e-51	6.3e-50
XIRP2	-0.111015	3.39e-51	6.33e-50
FAM13B	0.105107	3.46e-51	6.45e-50
NXF2B	-0.0954683	3.49e-51	6.49e-50
ST18	-0.0949738	3.55e-51	6.6e-50
TPP2	0.191461	3.59e-51	6.66e-50
CPNE9	-0.094254	3.62e-51	6.71e-50
HUWE1	0.276949	3.86e-51	7.17e-50
SH2D4B	-0.109396	3.9e-51	7.23e-50
CYP2C19	-0.110822	4.07e-51	7.53e-50
EIF4A2	0.244554	4.19e-51	7.74e-50
CAST	0.326446	4.28e-51	7.9e-50
RPLP1	0.28985	4.28e-51	7.9e-50
ACAN	-0.102078	4.32e-51	7.97e-50
SLC17A2	-0.106359	4.34e-51	8e-50
FIBCD1	-0.119892	4.36e-51	8.01e-50
TTC29	-0.10476	4.79e-51	8.81e-50
SYNE2	0.257818	4.98e-51	9.14e-50
NSMCE4A	0.104959	5.06e-51	9.28e-50
C11orf58	0.258069	5.12e-51	9.38e-50
UTRN	0.357741	5.15e-51	9.43e-50
SNAPC3	0.23058	5.19e-51	9.48e-50
SLC45A1	-0.11947	5.43e-51	9.93e-50
PCNX4	0.241361	5.45e-51	9.95e-50
L1CAM	-0.0993172	5.59e-51	1.02e-49
SRSF10	0.195529	6.03e-51	1.1e-49
EIF2AK4	0.135524	6.11e-51	1.11e-49
EIF3A	0.363037	6.39e-51	1.16e-49
VPS4B	0.221168	6.5e-51	1.18e-49
ARHGAP12	0.200019	6.66e-51	1.21e-49
SEC14L5	-0.10203	6.99e-51	1.27e-49
PPP2R2B	-0.0723672	7.01e-51	1.27e-49
EIF1	0.423626	7.74e-51	1.4e-49
DMBT1	-0.0920189	7.84e-51	1.42e-49
TPM1	0.303365	7.85e-51	1.42e-49
GABPB2	0.14619	8.24e-51	1.49e-49
ARPP19	0.16994	8.6e-51	1.55e-49
WDR7	0.12845	8.82e-51	1.59e-49
JAK1	0.271421	8.92e-51	1.6e-49
KTN1	0.345755	9.21e-51	1.65e-49
FBXO11	0.225057	9.45e-51	1.7e-49
SCAF11	0.397793	9.97e-51	1.79e-49
TRIP12	0.251454	1.1e-50	1.97e-49
FARP1	0.203059	1.11e-50	1.98e-49
SCYL2	0.260874	1.12e-50	2e-49
COX6A1	0.283083	1.23e-50	2.2e-49
UNC45B	-0.0949266	1.23e-50	2.2e-49
SOS2	0.202375	1.24e-50	2.2e-49
G3BP1	0.289531	1.33e-50	2.36e-49
CCDC66	0.126908	1.36e-50	2.42e-49
PPP1R12B	0.171284	1.47e-50	2.6e-49
PEBP1	0.212695	1.49e-50	2.65e-49
USP3	0.161222	1.52e-50	2.69e-49
ADCY8	-0.0927125	1.53e-50	2.72e-49
SLC8A3	-0.114872	1.63e-50	2.89e-49
BTAF1	0.207608	1.67e-50	2.94e-49
TP73	-0.112731	1.67e-50	2.95e-49
CHD3	0.193578	1.67e-50	2.95e-49
OPRK1	-0.124856	1.67e-50	2.95e-49
TRPM8	-0.0949904	1.68e-50	2.97e-49
ERLEC1	0.250637	1.7e-50	3e-49
CERS3	-0.0981192	1.71e-50	3.01e-49
MMD2	-0.107918	1.73e-50	3.04e-49
PLB1	-0.0699057	1.74e-50	3.05e-49
TG	-0.080356	1.75e-50	3.06e-49
CFHR4	-0.105775	1.77e-50	3.1e-49
CPNE5	-0.0938623	1.78e-50	3.11e-49
EPN2	0.118168	1.93e-50	3.37e-49
MYO16	-0.0967306	1.93e-50	3.37e-49
RYK	0.204426	1.94e-50	3.38e-49
LAMB2	0.163289	1.96e-50	3.42e-49
DBX1	-0.142742	1.96e-50	3.42e-49
IL13RA1	0.347219	2.02e-50	3.51e-49
BLZF1	0.195591	2.16e-50	3.76e-49
DYNC2LI1	0.145855	2.19e-50	3.79e-49
UBE4A	0.220135	2.21e-50	3.84e-49
ZNF676	0.272208	2.33e-50	4.04e-49
TTLL8	-0.102314	2.47e-50	4.28e-49
PNPLA1	-0.100403	2.55e-50	4.4e-49
CNTNAP4	-0.0993005	2.64e-50	4.56e-49
ULK2	0.111128	2.66e-50	4.59e-49
PRDM16	-0.106602	2.7e-50	4.66e-49
TRRAP	0.130932	2.73e-50	4.69e-49
ASXL2	0.186187	2.81e-50	4.83e-49
EVL	0.391477	2.81e-50	4.83e-49
ATP2B2	-0.091113	2.94e-50	5.06e-49
ZFX	0.127108	3.06e-50	5.25e-49
PCGF3	0.149943	3.14e-50	5.39e-49
SYT3	-0.105131	3.17e-50	5.42e-49
CARF	0.116211	3.22e-50	5.5e-49
HIGD1A	0.176134	3.22e-50	5.5e-49
GOSR1	0.191914	3.32e-50	5.67e-49
U2SURP	0.281146	3.41e-50	5.81e-49
TOMM70	0.248561	3.65e-50	6.22e-49
TRPM2	-0.0925203	3.89e-50	6.62e-49
ANGEL2	0.13542	3.92e-50	6.67e-49
DOCK9	0.153613	4.04e-50	6.87e-49
PPP1R12A	0.251144	4.08e-50	6.92e-49
CLNK	-0.0971947	4.22e-50	7.17e-49
OTUD5	0.178613	4.32e-50	7.32e-49
HNRNPA2B1	0.317531	4.47e-50	7.57e-49
NOP14	0.143273	4.62e-50	7.82e-49
CNOT2	0.174792	4.71e-50	7.96e-49
LPP	0.219961	4.81e-50	8.12e-49
ANKRD10	0.176623	4.88e-50	8.23e-49
POLK	0.172476	4.91e-50	8.27e-49
RAB4A	0.277543	4.92e-50	8.28e-49
PMPCB	0.204157	5e-50	8.41e-49
KIRREL3	-0.0970307	5e-50	8.41e-49
CDK5RAP3	0.156041	5.31e-50	8.91e-49
ANKRD28	0.180237	5.31e-50	8.91e-49
CANX	0.373248	5.33e-50	8.94e-49
PRAME	-0.103224	5.34e-50	8.94e-49
TLL2	-0.103478	5.55e-50	9.29e-49
FCHO2	0.170317	5.59e-50	9.34e-49
FRMPD1	-0.10488	5.72e-50	9.55e-49
C10orf76	0.139781	5.84e-50	9.74e-49
TPT1	0.257259	5.92e-50	9.87e-49
EPS15	0.186774	5.95e-50	9.91e-49
CHD9	0.201061	6.06e-50	1.01e-48
SMG7	0.210277	6.07e-50	1.01e-48
PRPF3	0.249379	6.23e-50	1.03e-48
SCARB2	0.279865	6.34e-50	1.05e-48
C16orf62	0.139218	6.42e-50	1.06e-48
SLC12A1	-0.0914347	6.44e-50	1.07e-48
DDX4	-0.106517	7.18e-50	1.19e-48
TLK2	0.192494	7.41e-50	1.22e-48
GABRA1	-0.105281	7.91e-50	1.31e-48
FCHO1	-0.088921	7.96e-50	1.31e-48
CTC1	0.10643	8.47e-50	1.4e-48
AGAP5	0.274522	8.48e-50	1.4e-48
RFC1	0.189659	8.67e-50	1.43e-48
KIDINS220	0.18802	8.91e-50	1.47e-48
GATAD2B	0.241536	9.14e-50	1.5e-48
PCYT1B	-0.0957124	9.42e-50	1.55e-48
NALCN	-0.0800221	9.67e-50	1.59e-48
CFAP58	-0.0972807	1.02e-49	1.67e-48
NLRP7	-0.109941	1.05e-49	1.72e-48
UBASH3A	-0.103542	1.05e-49	1.72e-48
RPL4	0.192968	1.07e-49	1.74e-48
EPHB2	-0.0772562	1.13e-49	1.85e-48
ANKRD55	-0.104651	1.16e-49	1.88e-48
CLCN4	-0.0885352	1.17e-49	1.91e-48
TNIP3	-0.119024	1.21e-49	1.97e-48
DPP6	-0.0919457	1.22e-49	1.98e-48
RPS13	0.247461	1.31e-49	2.12e-48
ALDH6A1	0.10914	1.34e-49	2.17e-48
PITPNM3	-0.0978858	1.34e-49	2.18e-48
DPF1	-0.110867	1.37e-49	2.22e-48
KDM2A	0.260405	1.41e-49	2.28e-48
RAB14	0.191899	1.42e-49	2.3e-48
DRAXIN	-0.111245	1.51e-49	2.44e-48
KLC1	0.15985	1.53e-49	2.47e-48
DDX5	0.259431	1.63e-49	2.63e-48
CALN1	-0.107319	1.69e-49	2.72e-48
PDE4C	-0.0966516	1.75e-49	2.82e-48
LOC729316	0.228913	1.8e-49	2.89e-48
BRK1	0.33517	1.92e-49	3.09e-48
ANO4	-0.0926451	1.93e-49	3.1e-48
WDR11	0.161158	1.93e-49	3.1e-48
BPI	-0.0954134	1.99e-49	3.19e-48
CDHR1	-0.0914162	2e-49	3.2e-48
SIM1	-0.105233	2.01e-49	3.22e-48
MOGAT1	-0.122051	2.07e-49	3.32e-48
COL9A3	-0.104217	2.13e-49	3.41e-48
SLC5A5	-0.0993312	2.17e-49	3.46e-48
VAMP2	0.184453	2.28e-49	3.63e-48
TAB3	0.128264	2.41e-49	3.84e-48
SNRNP200	0.176349	2.46e-49	3.92e-48
ADARB2	-0.0934978	2.54e-49	4.04e-48
POLDIP3	0.220422	2.61e-49	4.15e-48
FAM9A	-0.120755	2.73e-49	4.33e-48
ARL17A	0.138496	2.78e-49	4.42e-48
PIK3R4	0.135641	2.81e-49	4.46e-48
CHRM2	-0.0984282	2.91e-49	4.61e-48
LCOR	0.126301	2.92e-49	4.62e-48
USO1	0.239222	2.94e-49	4.64e-48
PLD5	-0.0959018	3.01e-49	4.76e-48
DAW1	-0.110372	3.01e-49	4.76e-48
RPL15	0.225619	3.02e-49	4.76e-48
PRDM9	-0.104019	3.23e-49	5.08e-48
SLC4A7	0.323845	3.3e-49	5.2e-48
C3P1	-0.091324	3.36e-49	5.29e-48
SMIM14	0.161364	3.43e-49	5.39e-48
DOK5	-0.0920301	3.56e-49	5.58e-48
UBASH3B	-0.0951487	3.8e-49	5.95e-48
MAPK1IP1L	0.285959	3.85e-49	6.04e-48
CALR3	-0.106369	3.97e-49	6.22e-48
HDHD2	0.199373	4.07e-49	6.36e-48
NOTCH2	0.209312	4.32e-49	6.75e-48
TULP4	0.200702	4.38e-49	6.85e-48
GNG12	0.271756	4.39e-49	6.85e-48
XPO1	0.270026	4.48e-49	6.99e-48
SNW1	0.237342	4.94e-49	7.69e-48
TBR1	-0.121006	4.98e-49	7.75e-48
EEF1A1	0.297086	5.02e-49	7.81e-48
RAB13	0.33849	5.06e-49	7.86e-48
CCNK	0.165717	5.25e-49	8.15e-48
TOMM20	0.249373	5.29e-49	8.21e-48
TCEA1	0.274257	5.43e-49	8.42e-48
HMGN2	0.148053	5.55e-49	8.6e-48
PPP2R5C	0.241675	5.59e-49	8.64e-48
CFAP65	-0.0830985	5.65e-49	8.74e-48
IFT122	0.103342	6.2e-49	9.58e-48
DRC1	-0.0977012	6.65e-49	1.03e-47
SNX27	0.221793	6.66e-49	1.03e-47
ZAN	-0.0815935	6.66e-49	1.03e-47
MRPL35	0.207044	6.7e-49	1.03e-47
NRAS	0.296949	6.91e-49	1.06e-47
ADCYAP1	-0.117781	7.05e-49	1.08e-47
VWA3B	-0.0839184	7.31e-49	1.12e-47
WASL	0.22944	8.02e-49	1.23e-47
CELA2B	-0.098148	8.11e-49	1.24e-47
MYPN	-0.0951939	8.19e-49	1.25e-47
TMF1	0.226153	8.52e-49	1.3e-47
MCM10	-0.110913	8.69e-49	1.33e-47
CETP	-0.0901081	8.71e-49	1.33e-47
DAB1	-0.0973523	8.77e-49	1.34e-47
ARRB1	0.162502	8.99e-49	1.37e-47
CDH8	-0.100659	9.06e-49	1.38e-47
PHACTR4	0.132266	9.33e-49	1.42e-47
TRPM1	-0.0947187	9.33e-49	1.42e-47
SCN5A	-0.0832188	9.42e-49	1.43e-47
RBPMS	0.245484	9.42e-49	1.43e-47
KCNH4	-0.0995035	9.66e-49	1.47e-47
SKOR1	-0.126826	9.7e-49	1.47e-47
ZNF43	0.163816	9.77e-49	1.48e-47
SPEG	-0.0819261	9.78e-49	1.48e-47
MAP3K15	-0.077597	9.96e-49	1.51e-47
NAP1L1	0.378423	1.01e-48	1.52e-47
FOXJ3	0.16908	1.01e-48	1.52e-47
CWH43	-0.108065	1.1e-48	1.65e-47
PIP5K1A	0.323822	1.1e-48	1.66e-47
INTS12	0.177684	1.17e-48	1.77e-47
IL31RA	-0.0958494	1.18e-48	1.78e-47
RPL35A	0.282379	1.18e-48	1.78e-47
NELL1	-0.0970074	1.22e-48	1.84e-47
SLC26A9	-0.0957047	1.29e-48	1.94e-47
SCEL	-0.114013	1.29e-48	1.94e-47
NKX2-2	-0.127962	1.31e-48	1.96e-47
MFN2	0.134957	1.33e-48	1.99e-47
VAPA	0.203547	1.34e-48	2.01e-47
LUC7L	0.153855	1.35e-48	2.02e-47
GLRA2	-0.109303	1.35e-48	2.02e-47
GRM5	-0.103145	1.4e-48	2.09e-47
MAPK1	0.204061	1.45e-48	2.17e-47
NCKAP1	0.317042	1.49e-48	2.21e-47
PTPRR	-0.0985264	1.53e-48	2.28e-47
ZZEF1	0.112005	1.55e-48	2.31e-47
RPS27L	0.181799	1.59e-48	2.37e-47
PUM1	0.191344	1.69e-48	2.52e-47
RHOB	0.4083	1.75e-48	2.59e-47
WDR62	-0.069858	1.75e-48	2.59e-47
CRCP	0.221279	1.76e-48	2.61e-47
NDST1	0.119962	1.82e-48	2.7e-47
MAST2	0.153012	1.87e-48	2.77e-47
RPL3	0.223922	1.98e-48	2.92e-47
ZNF33A	0.15975	1.98e-48	2.93e-47
FBXL21	-0.108857	2.04e-48	3.01e-47
UGT3A1	-0.0969878	2.06e-48	3.03e-47
CADPS	-0.0930116	2.09e-48	3.08e-47
GRIP2	-0.0880939	2.1e-48	3.08e-47
HP1BP3	0.226465	2.11e-48	3.1e-47
LAMB4	-0.0830094	2.21e-48	3.25e-47
ADAMTS7	-0.0925171	2.26e-48	3.31e-47
TAF15	0.24269	2.27e-48	3.32e-47
BCAS3	0.0811241	2.3e-48	3.37e-47
PMFBP1	-0.0872239	2.4e-48	3.51e-47
PRPF39	0.150358	2.44e-48	3.57e-47
PHF14	0.201204	2.51e-48	3.66e-47
DPP10	-0.0994574	2.51e-48	3.67e-47
MED12	0.124012	2.56e-48	3.74e-47
SLC22A16	-0.109819	2.57e-48	3.76e-47
SOHLH2	-0.0878466	2.64e-48	3.84e-47
ARPC1A	0.317254	2.67e-48	3.88e-47
AFF2	-0.080622	2.75e-48	4.01e-47
USP47	0.146362	2.98e-48	4.33e-47
OTOP3	-0.128779	3.13e-48	4.54e-47
TERT	-0.103001	3.13e-48	4.55e-47
PHACTR3	-0.0976446	3.23e-48	4.69e-47
RPE65	-0.11196	3.24e-48	4.7e-47
AP3M1	0.165661	3.26e-48	4.72e-47
NBPF14	0.264932	3.34e-48	4.83e-47
SLC5A11	-0.0922546	3.55e-48	5.13e-47
CMYA5	0.192723	3.57e-48	5.16e-47
ATRAID	0.193969	3.68e-48	5.31e-47
PNLIP	-0.100056	3.73e-48	5.38e-47
ETV7	-0.096834	3.82e-48	5.51e-47
ELAVL4	-0.0983591	3.88e-48	5.58e-47
TP53INP1	0.238213	3.9e-48	5.62e-47
SIRT1	0.154786	3.91e-48	5.62e-47
CHD4	0.246069	3.96e-48	5.68e-47
SPATA22	-0.10176	3.96e-48	5.68e-47
CASC3	0.205047	3.97e-48	5.69e-47
ZNF44	0.0989465	4.07e-48	5.84e-47
MED21	0.237603	4.14e-48	5.93e-47
RREB1	0.118545	4.19e-48	6e-47
DAZL	-0.106963	4.2e-48	6.01e-47
GUCY2F	-0.101729	4.23e-48	6.04e-47
ORC2	0.176681	4.33e-48	6.18e-47
LENG8	0.210663	4.36e-48	6.22e-47
CLIP1	0.200304	4.38e-48	6.24e-47
GPR158	-0.112434	4.55e-48	6.48e-47
WASHC2C	0.146516	4.76e-48	6.78e-47
XRN1	0.259506	4.8e-48	6.83e-47
ARNT	0.198257	4.81e-48	6.84e-47
IP6K2	0.0973216	4.84e-48	6.87e-47
PLPPR1	-0.112004	4.84e-48	6.87e-47
FBXO21	0.130262	4.85e-48	6.87e-47
STK33	-0.104621	4.9e-48	6.94e-47
SNTG1	-0.105971	4.96e-48	7.02e-47
COL22A1	-0.0874546	5.06e-48	7.15e-47
ATP1A3	-0.097377	5.07e-48	7.17e-47
CACNA1G	-0.089612	5.3e-48	7.48e-47
BOLA2	0.123489	5.35e-48	7.55e-47
SLC6A1	-0.0919299	5.47e-48	7.71e-47
HPSE	-0.100445	5.56e-48	7.83e-47
ISM2	-0.123718	5.58e-48	7.85e-47
HECTD2	0.187366	5.96e-48	8.38e-47
NPHP3	0.117522	6e-48	8.44e-47
PIAS2	0.166965	6.02e-48	8.45e-47
TUBB4A	-0.115831	6.03e-48	8.46e-47
RPL3L	-0.123253	6.26e-48	8.78e-47
BOLL	-0.09672	6.29e-48	8.81e-47
PPIG	0.192266	6.41e-48	8.97e-47
MIPOL1	0.142604	6.7e-48	9.37e-47
CSMD3	-0.0971005	6.73e-48	9.41e-47
MYH7	-0.0782946	6.76e-48	9.45e-47
DENND1C	-0.0895195	6.78e-48	9.46e-47
DLG1	0.234665	6.95e-48	9.69e-47
SLC6A5	-0.102585	7.02e-48	9.77e-47
ARGLU1	0.237919	7.02e-48	9.77e-47
PITPNM1	-0.0914599	7.07e-48	9.84e-47
SEC23IP	0.150495	7.09e-48	9.86e-47
TAF9B	0.240181	7.22e-48	1e-46
TRIM63	-0.126731	7.26e-48	1.01e-46
PKD1L1	-0.073779	7.31e-48	1.01e-46
RBMS2	0.277086	7.35e-48	1.02e-46
SLC12A3	-0.0929102	7.82e-48	1.08e-46
ANKRD34B	-0.124045	8.01e-48	1.11e-46
KCNQ4	-0.108422	8.03e-48	1.11e-46
SELENOT	0.215142	8.37e-48	1.16e-46
GRIN2B	-0.109075	8.5e-48	1.17e-46
SCN10A	-0.0933964	8.65e-48	1.19e-46
TAPT1	0.116729	8.95e-48	1.23e-46
HAL	-0.10257	9.21e-48	1.27e-46
SRSF1	0.208488	9.66e-48	1.33e-46
PDCD4	0.317912	1.01e-47	1.39e-46
DLG5	0.220797	1.03e-47	1.42e-46
C3orf20	-0.091419	1.04e-47	1.42e-46
TGM7	-0.108584	1.06e-47	1.45e-46
PRDM14	-0.128765	1.08e-47	1.48e-46
NPM2	-0.101561	1.09e-47	1.49e-46
MTMR12	0.183107	1.1e-47	1.5e-46
PA2G4	0.258917	1.11e-47	1.52e-46
GPATCH8	0.145704	1.18e-47	1.61e-46
RPS11	0.255944	1.22e-47	1.67e-46
GSPT1	0.293914	1.24e-47	1.7e-46
NDUFV2	0.200149	1.27e-47	1.74e-46
ZCCHC2	0.175755	1.32e-47	1.79e-46
DLGAP3	-0.119571	1.34e-47	1.82e-46
ADCY10	-0.0926664	1.36e-47	1.85e-46
DNAAF3	-0.106705	1.36e-47	1.85e-46
RPL12	0.231696	1.42e-47	1.93e-46
RAB11A	0.220887	1.44e-47	1.96e-46
SPIDR	0.110795	1.49e-47	2.02e-46
DCHS2	-0.0895505	1.49e-47	2.02e-46
RPLP0	0.274588	1.52e-47	2.06e-46
TSNAXIP1	-0.0953128	1.56e-47	2.11e-46
MEP1A	-0.107398	1.58e-47	2.14e-46
ZNF20	0.176586	1.63e-47	2.21e-46
EPB41	0.119807	1.76e-47	2.37e-46
RNF20	0.158531	1.83e-47	2.47e-46
SEC14L2	0.184097	1.91e-47	2.58e-46
PANK3	0.214809	1.92e-47	2.59e-46
SEL1L2	-0.101839	1.92e-47	2.59e-46
FRG1	0.238022	1.97e-47	2.65e-46
SYF2	0.223381	1.98e-47	2.66e-46
CREBZF	0.171167	2.01e-47	2.7e-46
TEPP	-0.112638	2.01e-47	2.7e-46
GALNT9	-0.104034	2.02e-47	2.71e-46
PTPN5	-0.105445	2.03e-47	2.73e-46
TMEM132B	-0.0951851	2.06e-47	2.76e-46
MYO7A	-0.0704045	2.08e-47	2.78e-46
ARMC4	-0.10131	2.09e-47	2.79e-46
TRPM6	-0.0836636	2.11e-47	2.83e-46
ADAM10	0.238553	2.13e-47	2.84e-46
ZIC4	-0.111847	2.21e-47	2.95e-46
HADHA	0.263306	2.28e-47	3.04e-46
TTC19	0.0954971	2.3e-47	3.07e-46
PHF11	0.184041	2.33e-47	3.1e-46
CYBRD1	0.291138	2.33e-47	3.1e-46
BLK	-0.106659	2.41e-47	3.21e-46
HSPA9	0.316988	2.43e-47	3.23e-46
SDCCAG8	0.184965	2.45e-47	3.25e-46
LHX9	-0.0942847	2.55e-47	3.38e-46
CYFIP1	0.14915	2.56e-47	3.39e-46
RAB37	-0.0882902	2.58e-47	3.42e-46
EDEM3	0.169567	2.63e-47	3.49e-46
MAML3	0.165019	2.67e-47	3.53e-46
PHF20	0.186706	2.67e-47	3.54e-46
SYCP1	-0.10086	2.68e-47	3.54e-46
MMS19	0.0800738	2.7e-47	3.56e-46
PTCD3	0.193886	2.74e-47	3.62e-46
RALYL	-0.102315	2.78e-47	3.67e-46
ARFIP1	0.153016	2.8e-47	3.69e-46
SPATA16	-0.109606	2.93e-47	3.86e-46
TOX4	0.148089	3.05e-47	4.01e-46
NA	NA	NA	NA
CDH4	-0.106515	3.15e-47	4.14e-46
AFDN	0.221585	3.21e-47	4.21e-46
UBR4	0.175173	3.25e-47	4.26e-46
TULP2	-0.105769	3.25e-47	4.26e-46
FBXW10	-0.0972522	3.38e-47	4.43e-46
DGKB	-0.0938473	3.47e-47	4.54e-46
DIXDC1	0.127821	3.57e-47	4.68e-46
MYOM2	-0.0995499	3.6e-47	4.71e-46
CYP46A1	-0.0986031	3.63e-47	4.74e-46
CLTC	0.352371	3.64e-47	4.75e-46
FBN3	-0.079546	3.71e-47	4.84e-46
PKD2L1	-0.0958475	3.75e-47	4.88e-46
SLC24A4	-0.0837451	3.75e-47	4.88e-46
MAPK8	0.130832	3.8e-47	4.95e-46
WDR72	-0.0861636	3.81e-47	4.95e-46
HIPK3	0.253264	3.84e-47	5e-46
CALM2	0.370187	3.96e-47	5.14e-46
KPNA1	0.173211	4.03e-47	5.23e-46
PIK3R1	0.392032	4.03e-47	5.23e-46
DDX42	0.208561	4.16e-47	5.39e-46
CLCA1	-0.106774	4.24e-47	5.5e-46
TXNIP	0.372402	4.29e-47	5.55e-46
C6orf118	-0.109462	4.53e-47	5.86e-46
KDM1A	0.262288	4.59e-47	5.93e-46
WBSCR17	-0.102101	4.73e-47	6.11e-46
NPSR1	-0.100472	4.87e-47	6.28e-46
HERC2	0.0745632	5.04e-47	6.49e-46
FAM135B	-0.0928539	5.04e-47	6.5e-46
DDX25	-0.103258	5.08e-47	6.55e-46
USP9X	0.28474	5.1e-47	6.56e-46
BUB3	0.233752	5.27e-47	6.78e-46
PDE5A	0.164924	5.28e-47	6.78e-46
LPA	-0.0743714	5.3e-47	6.8e-46
ABTB2	-0.0885092	5.32e-47	6.82e-46
KCNH5	-0.0926358	5.38e-47	6.89e-46
FUBP3	0.157528	5.59e-47	7.17e-46
UBQLN1	0.261975	5.6e-47	7.17e-46
LHX8	-0.111811	5.93e-47	7.58e-46
WDTC1	0.102082	5.95e-47	7.61e-46
RPL36AL	0.396805	6.06e-47	7.74e-46
SLU7	0.166869	6.21e-47	7.93e-46
ATF4	0.244158	6.23e-47	7.95e-46
TBX3	0.209658	6.66e-47	8.49e-46
BECN1	0.101355	6.67e-47	8.49e-46
CEP126	0.21409	6.84e-47	8.71e-46
EID1	0.299856	6.85e-47	8.71e-46
HCN4	-0.115293	7.02e-47	8.92e-46
SMC5	0.254109	7.06e-47	8.96e-46
AHI1	0.164688	7.12e-47	9.03e-46
MUC17	-0.0967045	7.81e-47	9.91e-46
PASD1	-0.0990124	7.83e-47	9.93e-46
COX20	0.223564	8.06e-47	1.02e-45
H1F0	0.268248	8.16e-47	1.03e-45
CDH20	-0.0996015	8.18e-47	1.03e-45
SLC2A5	-0.0823892	8.36e-47	1.06e-45
IMPACT	0.154378	8.45e-47	1.07e-45
F13B	-0.11448	8.73e-47	1.1e-45
ORC1	-0.0885995	8.85e-47	1.12e-45
DNMT3B	-0.0784268	9.08e-47	1.14e-45
LPO	-0.0978049	9.09e-47	1.14e-45
2004-08-01	0.12182	9.09e-47	1.14e-45
PRDM4	0.148146	9.16e-47	1.15e-45
KCNG3	-0.151968	9.25e-47	1.16e-45
UBE2Q2	0.28424	9.62e-47	1.21e-45
SLC38A2	0.283266	9.64e-47	1.21e-45
ERC2	-0.0967861	9.75e-47	1.22e-45
TPH2	-0.0970865	9.8e-47	1.23e-45
GRM8	-0.0918236	9.88e-47	1.24e-45
ZFR	0.217645	1.01e-46	1.27e-45
MAP4K5	0.262186	1.06e-46	1.32e-45
EPHA7	-0.0910306	1.06e-46	1.32e-45
CDH1	0.370449	1.06e-46	1.33e-45
CRKL	0.213496	1.11e-46	1.38e-45
ADD1	0.15149	1.11e-46	1.38e-45
MFAP1	0.202893	1.12e-46	1.4e-45
NOX1	-0.104335	1.13e-46	1.41e-45
PIBF1	0.202592	1.16e-46	1.44e-45
ELANE	-0.151606	1.18e-46	1.47e-45
MCF2L2	-0.0776117	1.2e-46	1.49e-45
HPD	-0.113448	1.23e-46	1.53e-45
EIF4G2	0.254822	1.23e-46	1.53e-45
TXNDC11	0.207794	1.24e-46	1.54e-45
KREMEN2	-0.113615	1.25e-46	1.55e-45
COA3	0.278682	1.26e-46	1.56e-45
SI	-0.103277	1.28e-46	1.58e-45
ADD2	-0.0926133	1.3e-46	1.61e-45
SCAPER	0.134336	1.31e-46	1.62e-45
DIAPH3	-0.105933	1.36e-46	1.68e-45
THOC1	0.129918	1.41e-46	1.74e-45
MAEL	-0.114591	1.43e-46	1.76e-45
ABCG5	-0.095599	1.46e-46	1.8e-45
ALDH1L1	-0.094956	1.54e-46	1.9e-45
CHP1	0.24035	1.55e-46	1.91e-45
PRKCG	-0.109368	1.56e-46	1.92e-45
RNF38	0.146146	1.58e-46	1.94e-45
NDUFA12	0.32513	1.62e-46	1.99e-45
PNLIPRP1	-0.0932532	1.68e-46	2.06e-45
ZNF767P	0.134567	1.71e-46	2.1e-45
FEZ1	-0.093344	1.74e-46	2.14e-45
SPATA31D1	-0.127086	1.76e-46	2.16e-45
TMEM245	0.127619	1.78e-46	2.18e-45
MED14	0.207918	1.82e-46	2.22e-45
RAB3GAP1	0.163332	1.85e-46	2.26e-45
TCERG1	0.239185	1.93e-46	2.35e-45
STAU1	0.221163	1.98e-46	2.41e-45
RIOK3	0.217797	1.99e-46	2.43e-45
KCNG1	-0.121219	2.01e-46	2.46e-45
CLUAP1	0.158444	2.02e-46	2.46e-45
DYSF	-0.069584	2.14e-46	2.61e-45
SLC13A1	-0.101783	2.17e-46	2.64e-45
CCNA1	-0.0971553	2.23e-46	2.72e-45
PNLDC1	-0.0976613	2.24e-46	2.72e-45
PARVA	0.254663	2.25e-46	2.73e-45
SMIM24	-0.108071	2.25e-46	2.73e-45
WSB1	0.301862	2.25e-46	2.73e-45
CRYBG2	-0.0883084	2.34e-46	2.84e-45
GOLPH3L	0.255556	2.36e-46	2.86e-45
SLC7A8	0.172758	2.37e-46	2.87e-45
ACHE	-0.1229	2.41e-46	2.91e-45
ZNF91	0.139709	2.45e-46	2.96e-45
GDNF	-0.11973	2.49e-46	3.01e-45
MYO3A	-0.0948063	2.49e-46	3.01e-45
CNOT11	0.267778	2.52e-46	3.04e-45
TTLL10	-0.101063	2.55e-46	3.08e-45
NPAT	0.260656	2.65e-46	3.2e-45
EYA3	0.136706	2.69e-46	3.25e-45
TBL1XR1	0.282664	2.76e-46	3.32e-45
KIAA1429	0.212329	2.81e-46	3.39e-45
ZRANB1	0.166032	2.98e-46	3.58e-45
CFAP100	-0.103868	3.02e-46	3.63e-45
IL12B	-0.111458	3.04e-46	3.64e-45
CUL5	0.187205	3.06e-46	3.67e-45
TRAIP	-0.100903	3.11e-46	3.73e-45
RXRG	-0.108008	3.13e-46	3.76e-45
TMCC2	-0.116291	3.36e-46	4.02e-45
SV2A	-0.089376	3.38e-46	4.04e-45
CFTR	-0.0952225	3.49e-46	4.18e-45
IST1	0.160831	3.52e-46	4.21e-45
CAND1	0.245593	3.61e-46	4.32e-45
MYL12A	0.251953	3.64e-46	4.34e-45
PADI3	-0.105022	3.74e-46	4.46e-45
CPA5	-0.0932088	3.77e-46	4.49e-45
WEE1	0.270002	3.93e-46	4.67e-45
GAPDHS	-0.102677	3.94e-46	4.69e-45
PLG	-0.0899559	3.99e-46	4.74e-45
FSTL5	-0.104923	4.04e-46	4.81e-45
SOX6	-0.0871659	4.06e-46	4.82e-45
ROCK1	0.250413	4.11e-46	4.88e-45
COG3	0.171022	4.25e-46	5.04e-45
SLC22A3	-0.0945942	4.4e-46	5.22e-45
CNNM1	-0.0892861	4.53e-46	5.36e-45
RPL7A	0.146687	4.53e-46	5.37e-45
ANP32A	0.332639	4.63e-46	5.48e-45
ARL17B	0.108657	4.67e-46	5.53e-45
RPS6KB1	0.190054	4.68e-46	5.53e-45
ST8SIA3	-0.123552	4.81e-46	5.68e-45
CPLX2	-0.128964	5.06e-46	5.97e-45
CFAP77	-0.115646	5.09e-46	6e-45
SGSM1	-0.0831361	5.21e-46	6.14e-45
WSCD1	-0.106087	5.22e-46	6.14e-45
CLK2	0.174982	5.69e-46	6.7e-45
SLC16A10	-0.0981121	5.87e-46	6.9e-45
HADHB	0.169754	5.99e-46	7.04e-45
CNTN6	-0.0953097	6.06e-46	7.12e-45
HECW1	-0.0957031	6.22e-46	7.31e-45
GRIN3B	-0.125686	6.23e-46	7.31e-45
QARS	0.133865	6.47e-46	7.59e-45
NLRP11	-0.109024	6.62e-46	7.76e-45
CLTCL1	-0.0678179	6.71e-46	7.85e-45
DCP1B	0.155151	6.8e-46	7.96e-45
YAP1	0.273942	6.84e-46	7.99e-45
C10orf71	-0.108942	6.86e-46	8.01e-45
SCAF4	0.152159	6.92e-46	8.08e-45
GRIN2D	-0.110321	7.19e-46	8.39e-45
SLC6A13	-0.0832518	7.29e-46	8.5e-45
MUC12	-0.11686	7.33e-46	8.54e-45
GABRB2	-0.104867	7.33e-46	8.54e-45
CATSPER2	0.0856168	7.45e-46	8.67e-45
CDH26	-0.0809307	7.46e-46	8.68e-45
CAPNS1	0.294402	7.58e-46	8.81e-45
SMC1B	-0.0967144	7.73e-46	8.98e-45
TRPC3	-0.0969406	7.8e-46	9.06e-45
SUCO	0.250015	7.88e-46	9.15e-45
LRRC7	-0.0914783	8.21e-46	9.52e-45
C1orf123	0.187128	8.28e-46	9.6e-45
MTUS2	-0.100401	8.32e-46	9.64e-45
SMARCA5	0.233024	8.8e-46	1.02e-44
LANCL3	-0.0947859	9.05e-46	1.05e-44
RPS5	0.292978	9.35e-46	1.08e-44
ATP2A2	0.274949	9.53e-46	1.1e-44
HIST1H2AC	0.374685	9.55e-46	1.1e-44
NTN4	0.256312	9.64e-46	1.11e-44
HTR4	-0.0897786	9.83e-46	1.13e-44
GABRB1	-0.10856	9.84e-46	1.13e-44
LINC00521	-0.0978173	1e-45	1.15e-44
HES1	0.225059	1.01e-45	1.16e-44
RALGPS2	0.223899	1.01e-45	1.16e-44
BAG1	0.192301	1.03e-45	1.18e-44
MAP4	0.15683	1.1e-45	1.26e-44
APLP2	0.269764	1.13e-45	1.3e-44
LCT	-0.0998267	1.14e-45	1.31e-44
HACD3	0.223068	1.17e-45	1.34e-44
DSG4	-0.0947442	1.17e-45	1.34e-44
HES2	-0.112044	1.19e-45	1.36e-44
FRMD1	-0.0823952	1.2e-45	1.37e-44
FANCL	0.232105	1.23e-45	1.4e-44
VPS53	0.111713	1.25e-45	1.43e-44
RNF112	-0.10262	1.28e-45	1.46e-44
ZNF302	0.139939	1.29e-45	1.47e-44
SLC1A6	-0.122583	1.3e-45	1.48e-44
SEMA7A	-0.0881527	1.31e-45	1.49e-44
NAP1L4	0.163825	1.31e-45	1.5e-44
BTBD16	-0.093551	1.34e-45	1.52e-44
TBC1D28	-0.102686	1.35e-45	1.54e-44
GRM1	-0.104774	1.36e-45	1.55e-44
YY1	0.325471	1.39e-45	1.58e-44
UBXN4	0.216461	1.4e-45	1.59e-44
ADAMTS20	-0.0939533	1.42e-45	1.61e-44
NOP53	0.166802	1.43e-45	1.62e-44
CNTN5	-0.0966578	1.44e-45	1.63e-44
TMPRSS15	-0.0952925	1.44e-45	1.63e-44
DHX29	0.145009	1.45e-45	1.64e-44
NWD1	-0.080623	1.45e-45	1.64e-44
NUP43	0.179333	1.51e-45	1.7e-44
GJD3	-0.127099	1.56e-45	1.76e-44
SLC17A6	-0.105077	1.57e-45	1.78e-44
ZNF534	-0.133229	1.66e-45	1.87e-44
HTR3C	-0.113087	1.7e-45	1.92e-44
BEST2	-0.10241	1.71e-45	1.92e-44
RBM33	0.130964	1.73e-45	1.95e-44
THUMPD3	0.177798	1.77e-45	1.99e-44
IQGAP1	0.35677	1.78e-45	2e-44
SLC17A7	-0.100232	1.8e-45	2.02e-44
RNF17	-0.0994257	1.81e-45	2.04e-44
TM6SF2	-0.0819682	1.83e-45	2.06e-44
ICAM5	-0.118108	1.85e-45	2.08e-44
LHX3	-0.112746	1.87e-45	2.09e-44
LSM14A	0.332475	1.87e-45	2.09e-44
EPHA6	-0.102244	1.88e-45	2.11e-44
ECEL1	-0.092241	1.88e-45	2.11e-44
OTOA	-0.0815838	1.93e-45	2.16e-44
SHPRH	0.110068	1.95e-45	2.18e-44
PIP	0.756519	1.96e-45	2.19e-44
TM2D1	0.143288	1.97e-45	2.2e-44
LAG3	-0.109729	1.98e-45	2.21e-44
C5orf47	-0.104278	2e-45	2.23e-44
DRC7	-0.08783	2.07e-45	2.31e-44
PAX7	-0.126853	2.09e-45	2.33e-44
KRT78	-0.0899028	2.13e-45	2.37e-44
KIF27	0.099137	2.14e-45	2.38e-44
XK	-0.114468	2.16e-45	2.4e-44
CACNA1F	-0.0817618	2.23e-45	2.48e-44
TNFRSF9	-0.111176	2.27e-45	2.53e-44
KMT5B	0.196588	2.4e-45	2.66e-44
HHATL	-0.094138	2.42e-45	2.68e-44
ITFG1	0.24307	2.45e-45	2.72e-44
HCRTR1	-0.10475	2.56e-45	2.84e-44
SV2B	-0.100093	2.56e-45	2.84e-44
USP53	0.246964	2.78e-45	3.08e-44
RPL34	0.244588	2.84e-45	3.14e-44
UBA5	0.135021	2.92e-45	3.23e-44
ARL1	0.203432	2.95e-45	3.26e-44
FAM163A	-0.11293	3.08e-45	3.4e-44
KDM4A	0.160177	3.12e-45	3.44e-44
ACOT12	-0.0963562	3.13e-45	3.45e-44
LRIG2	0.114076	3.15e-45	3.47e-44
RUNX3	-0.100872	3.21e-45	3.54e-44
CA10	-0.0984959	3.26e-45	3.59e-44
CXCL3	-0.130107	3.27e-45	3.6e-44
MAP3K12	0.135681	3.28e-45	3.6e-44
KIF5A	-0.0876818	3.39e-45	3.73e-44
KCNH2	-0.0996113	3.4e-45	3.74e-44
UQCR11	0.246936	3.51e-45	3.85e-44
RFX4	-0.0942549	3.54e-45	3.88e-44
RXFP1	-0.104459	3.83e-45	4.2e-44
SDC4	0.263112	3.86e-45	4.23e-44
MYO18B	-0.0857748	3.89e-45	4.26e-44
SCML2	-0.090885	3.93e-45	4.29e-44
PCNP	0.263739	3.98e-45	4.36e-44
KIR3DL1	-0.10006	4.07e-45	4.44e-44
CFAP44	0.141947	4.2e-45	4.58e-44
COL4A6	-0.0724947	4.2e-45	4.59e-44
TRIM13	0.133751	4.24e-45	4.62e-44
SSUH2	-0.0935709	4.28e-45	4.66e-44
TMEM266	-0.0922396	4.35e-45	4.73e-44
HNRNPR	0.187767	4.37e-45	4.75e-44
LRRC37B	0.142827	4.49e-45	4.88e-44
MAP2K4	0.137554	4.54e-45	4.93e-44
SERF2	0.142446	4.56e-45	4.96e-44
TRPM5	-0.096975	4.57e-45	4.96e-44
SUPT7L	0.136682	4.58e-45	4.97e-44
FCAMR	-0.0923875	4.66e-45	5.05e-44
ATG13	0.100419	4.74e-45	5.14e-44
TMCO5A	-0.106054	4.77e-45	5.17e-44
TMEM63A	0.167932	4.86e-45	5.26e-44
NXF3	-0.0897798	4.88e-45	5.28e-44
TNR	-0.0855891	4.88e-45	5.28e-44
GSTM2	0.115223	5e-45	5.4e-44
ESYT3	-0.0788832	5.01e-45	5.41e-44
TSPAN13	0.310718	5.15e-45	5.56e-44
ATP5O	0.163867	5.16e-45	5.57e-44
HSPB7	-0.108792	5.21e-45	5.62e-44
PIWIL3	-0.094859	5.31e-45	5.72e-44
RMND5A	0.1496	5.32e-45	5.72e-44
CCDC186	0.186293	5.38e-45	5.79e-44
TRAM1	0.410805	5.44e-45	5.85e-44
MYO15A	-0.0749156	5.68e-45	6.11e-44
PCGF5	0.149107	5.77e-45	6.19e-44
RLBP1	-0.100379	5.78e-45	6.21e-44
TSKS	-0.0948163	5.79e-45	6.21e-44
TINF2	0.115352	5.88e-45	6.31e-44
GLO1	0.319775	5.95e-45	6.38e-44
DRP2	-0.0787213	6e-45	6.43e-44
PTPN11	0.268741	6.2e-45	6.63e-44
SCTR	-0.0951365	6.36e-45	6.81e-44
NPTN	0.155153	6.54e-45	6.99e-44
NEIL3	-0.101121	6.9e-45	7.37e-44
CREG2	-0.120226	7e-45	7.48e-44
COLEC11	-0.112946	7.35e-45	7.85e-44
DIS3L	0.100897	7.36e-45	7.85e-44
HNRNPM	0.252135	7.4e-45	7.89e-44
ANKRD7	-0.110162	7.43e-45	7.91e-44
DROSHA	0.151328	7.6e-45	8.09e-44
OTUD7A	-0.102631	7.72e-45	8.22e-44
SCN11A	-0.0895302	7.87e-45	8.37e-44
APBA2	-0.0884415	7.92e-45	8.42e-44
NDST3	-0.0960289	8.19e-45	8.71e-44
TAF7L	-0.0962531	8.23e-45	8.73e-44
BBS4	0.0964275	8.34e-45	8.85e-44
HJURP	-0.111533	8.41e-45	8.91e-44
TBC1D14	0.12585	8.48e-45	8.99e-44
DDX3X	0.248292	8.64e-45	9.16e-44
PLEKHA5	0.149337	8.69e-45	9.2e-44
ENSA	0.167857	8.75e-45	9.26e-44
CPA4	-0.107786	8.81e-45	9.31e-44
C12orf40	-0.112127	8.84e-45	9.34e-44
AMDHD1	-0.103607	9.14e-45	9.65e-44
STAG2	0.153922	9.26e-45	9.77e-44
HMBS	-0.0768611	9.42e-45	9.93e-44
MLEC	0.223433	9.46e-45	9.98e-44
TNNT2	-0.101987	9.51e-45	1e-43
SRPK2	0.123697	9.88e-45	1.04e-43
CACNA1I	-0.0795413	1.03e-44	1.08e-43
SH3TC2	-0.0844507	1.05e-44	1.1e-43
TBX22	-0.104173	1.06e-44	1.11e-43
FGF5	-0.108971	1.06e-44	1.11e-43
TMEM163	-0.105246	1.09e-44	1.14e-43
AGXT2	-0.0887746	1.1e-44	1.16e-43
CBLL1	0.176326	1.11e-44	1.16e-43
UNC119B	0.140807	1.12e-44	1.17e-43
ASIC4	-0.11242	1.13e-44	1.19e-43
PIWIL2	-0.0849508	1.13e-44	1.19e-43
TKTL1	-0.100873	1.17e-44	1.22e-43
DUOXA1	-0.0915032	1.17e-44	1.23e-43
TCP11L2	0.131883	1.2e-44	1.25e-43
GYS2	-0.103337	1.21e-44	1.26e-43
RB1	0.199574	1.23e-44	1.28e-43
NUP88	0.119148	1.26e-44	1.32e-43
SPHK2	-0.10314	1.28e-44	1.33e-43
COMMD1	0.282581	1.29e-44	1.34e-43
PHF24	-0.0820553	1.3e-44	1.35e-43
TRIM44	0.260576	1.3e-44	1.35e-43
CLCN5	-0.0758407	1.4e-44	1.45e-43
WBP1L	0.181121	1.41e-44	1.47e-43
ANXA6	0.209705	1.45e-44	1.51e-43
NMT1	0.164678	1.45e-44	1.51e-43
FBXW11	0.147882	1.47e-44	1.52e-43
ALOX12B	-0.105939	1.54e-44	1.59e-43
CHRNA1	-0.0974284	1.55e-44	1.61e-43
CT55	-0.106664	1.55e-44	1.61e-43
C9orf43	-0.10572	1.59e-44	1.65e-43
NBEAL1	0.170535	1.6e-44	1.66e-43
EEF1G	0.17761	1.61e-44	1.66e-43
COL25A1	-0.0818778	1.61e-44	1.66e-43
HNRNPH3	0.203724	1.67e-44	1.72e-43
FOXE1	-0.144198	1.67e-44	1.72e-43
ZSWIM6	0.248827	1.67e-44	1.72e-43
IARS2	0.251068	1.71e-44	1.76e-43
CDH9	-0.10823	1.72e-44	1.77e-43
HNF4A	-0.101833	1.72e-44	1.77e-43
IL5RA	-0.0957786	1.73e-44	1.78e-43
ST8SIA5	-0.11376	1.75e-44	1.8e-43
RNF11	0.144694	1.76e-44	1.81e-43
ANK1	-0.0849487	1.77e-44	1.82e-43
ATXN1	0.160052	1.79e-44	1.84e-43
POLR2L	0.230142	1.83e-44	1.88e-43
DNASE1L2	-0.125194	1.84e-44	1.88e-43
CDHR2	-0.0833849	1.85e-44	1.89e-43
S100PBP	0.111969	1.94e-44	1.98e-43
GRAMD1B	-0.0735443	1.94e-44	1.99e-43
GDE1	0.220563	1.97e-44	2.02e-43
RPL27	0.303909	1.99e-44	2.03e-43
PRPF4B	0.188363	2e-44	2.04e-43
NOMO3	0.207127	2.01e-44	2.05e-43
CCDC178	-0.0968791	2.05e-44	2.09e-43
SMAD4	0.113808	2.06e-44	2.1e-43
YME1L1	0.296109	2.06e-44	2.11e-43
ERICH6B	-0.0980093	2.07e-44	2.11e-43
FAM19A4	-0.115671	2.12e-44	2.16e-43
NCBP3	0.152617	2.16e-44	2.2e-43
EIF3J	0.193738	2.24e-44	2.28e-43
PSAT1	-0.115099	2.27e-44	2.31e-43
DIP2B	0.119749	2.29e-44	2.33e-43
MSANTD1	-0.11338	2.32e-44	2.36e-43
HAPLN2	-0.101091	2.34e-44	2.38e-43
DEPTOR	0.176284	2.4e-44	2.43e-43
ADGRG4	-0.0839954	2.41e-44	2.44e-43
STK39	0.175651	2.42e-44	2.46e-43
ZDHHC16	0.110188	2.43e-44	2.46e-43
SNPH	-0.0851309	2.45e-44	2.48e-43
TIAL1	0.151796	2.46e-44	2.49e-43
CXorf58	-0.110788	2.47e-44	2.5e-43
SRCAP	0.143844	2.52e-44	2.55e-43
PRL	-0.114019	2.56e-44	2.59e-43
ORC4	0.143569	2.56e-44	2.59e-43
UHMK1	0.258	2.66e-44	2.68e-43
EIF5	0.148423	2.71e-44	2.74e-43
GRIN1	-0.0988837	2.73e-44	2.75e-43
FRMPD4	-0.0919404	2.73e-44	2.75e-43
PPP4R3A	0.134941	2.76e-44	2.78e-43
SRP72	0.308951	2.8e-44	2.82e-43
GNAQ	0.179686	2.91e-44	2.93e-43
SLC30A10	-0.119085	2.91e-44	2.93e-43
GPC5	-0.102185	2.93e-44	2.94e-43
POLR2B	0.228864	2.96e-44	2.98e-43
GTSE1	-0.0942624	2.98e-44	2.99e-43
PYGM	-0.0810116	3.01e-44	3.02e-43
AQP6	-0.0949487	3.01e-44	3.02e-43
LPAR2	-0.129665	3.04e-44	3.04e-43
PPP4R3B	0.19813	3.09e-44	3.1e-43
OPCML	-0.0825825	3.11e-44	3.11e-43
ABCA4	-0.0805595	3.12e-44	3.12e-43
TNKS	0.103187	3.15e-44	3.15e-43
TRIM16	-0.0637943	3.17e-44	3.17e-43
MATN4	-0.100837	3.17e-44	3.17e-43
ZSWIM2	-0.115356	3.29e-44	3.28e-43
WASF2	0.249136	3.4e-44	3.39e-43
TFDP2	0.147823	3.41e-44	3.4e-43
KIAA0100	0.239275	3.43e-44	3.42e-43
ENDOU	-0.107475	3.47e-44	3.46e-43
CAPN12	-0.0872296	3.66e-44	3.64e-43
ZCRB1	0.275849	3.67e-44	3.65e-43
GUCY2D	-0.0919545	3.72e-44	3.7e-43
SMCO4	-0.116211	3.77e-44	3.75e-43
POLR1D	0.18891	3.9e-44	3.87e-43
GIT2	0.195432	3.93e-44	3.9e-43
AVL9	0.15185	3.94e-44	3.91e-43
NOX5	-0.0810677	3.99e-44	3.96e-43
RHCG	-0.098482	4.07e-44	4.04e-43
SAG	-0.0950928	4.13e-44	4.09e-43
PSMC5	0.173427	4.14e-44	4.1e-43
P2RX2	-0.0919741	4.15e-44	4.11e-43
ALLC	-0.102744	4.23e-44	4.19e-43
TMEM50B	0.129875	4.29e-44	4.24e-43
SRRM4	-0.107564	4.31e-44	4.25e-43
CHAT	-0.0864592	4.44e-44	4.38e-43
KIAA0586	0.105494	4.65e-44	4.59e-43
SF1	0.184925	4.67e-44	4.6e-43
CARMIL2	-0.0826017	4.69e-44	4.63e-43
GRIN2A	-0.0847034	4.84e-44	4.76e-43
PSD2	-0.0912081	4.84e-44	4.76e-43
PAX5	-0.0953959	4.98e-44	4.9e-43
GALNT14	-0.0865454	5.04e-44	4.96e-43
FBXO38	0.125207	5.32e-44	5.23e-43
CHMP5	0.24324	5.33e-44	5.24e-43
DQX1	-0.097988	5.47e-44	5.37e-43
ZNF677	-0.10869	5.5e-44	5.4e-43
PPP2CA	0.23465	5.63e-44	5.52e-43
REPS1	0.183008	5.66e-44	5.55e-43
FRYL	0.140486	5.72e-44	5.6e-43
FAM102B	0.219901	5.72e-44	5.6e-43
SEMA6B	-0.0888092	5.73e-44	5.61e-43
AGR2	0.569287	5.8e-44	5.68e-43
CDC16	0.147615	5.84e-44	5.71e-43
ALDOB	-0.0893628	5.86e-44	5.73e-43
METTL14	0.163299	5.88e-44	5.75e-43
ZDHHC6	0.114426	5.9e-44	5.76e-43
PNLIPRP2	-0.0984086	5.95e-44	5.81e-43
SCN1A	-0.100592	6.16e-44	6.01e-43
SSTR2	0.101804	6.29e-44	6.13e-43
PGBD5	-0.102136	6.37e-44	6.2e-43
MIB1	0.163905	6.41e-44	6.24e-43
MRPS18A	0.197592	6.49e-44	6.31e-43
OSBP	0.175386	6.63e-44	6.45e-43
TINAG	-0.0969964	6.68e-44	6.49e-43
SPDYE9P	0.423646	6.69e-44	6.5e-43
GJB6	-0.119427	6.7e-44	6.5e-43
HNRNPH2	0.207013	6.81e-44	6.61e-43
FREM2	-0.0939988	6.83e-44	6.63e-43
CLOCK	0.169615	6.96e-44	6.75e-43
SMARCE1	0.114579	6.97e-44	6.76e-43
GLCCI1	0.149321	7.01e-44	6.79e-43
KLHDC8A	-0.097831	7.12e-44	6.89e-43
TCEAL1	0.197448	7.16e-44	6.92e-43
TMEM117	-0.103964	7.37e-44	7.13e-43
PNPLA5	-0.106016	7.4e-44	7.15e-43
ATP6V1D	0.141994	7.42e-44	7.16e-43
MAGEA12	-0.102761	7.55e-44	7.29e-43
STK31	-0.090787	7.73e-44	7.46e-43
SMIM15	0.181812	7.8e-44	7.52e-43
PLK2	0.275454	7.94e-44	7.65e-43
ARL3	0.151271	7.98e-44	7.69e-43
ADGRB1	-0.0881682	8.6e-44	8.28e-43
LASP1	0.250653	8.61e-44	8.29e-43
DNAH10	-0.0991763	8.74e-44	8.41e-43
BEST3	-0.0970285	8.88e-44	8.53e-43
SLC6A18	-0.0975795	9.09e-44	8.74e-43
SRSF3	0.233892	9.19e-44	8.83e-43
SPO11	-0.10683	9.41e-44	9.03e-43
SLC28A1	-0.0932678	9.43e-44	9.05e-43
SPRED2	0.141169	9.58e-44	9.18e-43
SLC22A8	-0.0985832	9.61e-44	9.21e-43
KIF2C	-0.0823953	9.64e-44	9.23e-43
EP400	0.0854186	9.7e-44	9.28e-43
NSF	0.179442	1.01e-43	9.65e-43
OTUD4	0.17731	1.01e-43	9.7e-43
TTYH1	-0.093814	1.09e-43	1.04e-42
RGS8	-0.0900489	1.1e-43	1.05e-42
SNTG2	-0.0941654	1.1e-43	1.05e-42
CRISP2	-0.115975	1.11e-43	1.06e-42
FCRL3	-0.098175	1.13e-43	1.07e-42
NPM1	0.247818	1.13e-43	1.08e-42
ANKRD2	-0.102458	1.13e-43	1.08e-42
USP54	0.132131	1.14e-43	1.09e-42
CARD11	-0.0761637	1.14e-43	1.09e-42
GLP2R	-0.0933546	1.15e-43	1.1e-42
SLC9A4	-0.102652	1.16e-43	1.1e-42
NAALADL1	-0.0838771	1.19e-43	1.13e-42
RPS25	0.330276	1.22e-43	1.16e-42
EFCAB5	-0.0762765	1.24e-43	1.18e-42
NDUFA10	0.145666	1.25e-43	1.19e-42
KCNQ2	-0.0850692	1.26e-43	1.2e-42
THSD7B	-0.0838034	1.28e-43	1.22e-42
UBE2E1	0.315247	1.33e-43	1.26e-42
USP25	0.207705	1.35e-43	1.28e-42
PFDN5	0.15285	1.37e-43	1.3e-42
HERPUD2	0.157106	1.39e-43	1.32e-42
ZNF595	0.080118	1.4e-43	1.33e-42
LETMD1	0.126515	1.42e-43	1.34e-42
PHKA2	0.0763072	1.44e-43	1.36e-42
ANAPC5	0.0970039	1.45e-43	1.36e-42
SETX	0.210619	1.46e-43	1.38e-42
ELP3	0.155179	1.5e-43	1.42e-42
ERGIC3	0.181263	1.53e-43	1.44e-42
NRXN2	-0.0945639	1.55e-43	1.46e-42
TSG101	0.192274	1.57e-43	1.48e-42
DEPDC7	-0.100381	1.58e-43	1.48e-42
MUC4	-0.0811175	1.58e-43	1.49e-42
PAFAH1B1	0.244591	1.58e-43	1.49e-42
JAKMIP2	-0.0862085	1.59e-43	1.49e-42
PAK5	-0.0989301	1.61e-43	1.51e-42
ABCC2	-0.0876513	1.62e-43	1.52e-42
MYLPF	-0.0986041	1.65e-43	1.55e-42
ARSF	-0.0968216	1.67e-43	1.56e-42
VIL1	-0.0933509	1.72e-43	1.61e-42
TIMD4	-0.114227	1.78e-43	1.67e-42
PDILT	-0.0954295	1.81e-43	1.69e-42
ZNF227	0.148461	1.81e-43	1.7e-42
CPSF6	0.233883	1.82e-43	1.7e-42
SLC30A9	0.169729	1.82e-43	1.7e-42
SAGE1	-0.0973567	1.83e-43	1.71e-42
TMEM132D	-0.0986611	1.93e-43	1.8e-42
TBC1D21	-0.0955969	2e-43	1.86e-42
N4BP2	0.132076	2.02e-43	1.89e-42
PROCR	0.12186	2.03e-43	1.89e-42
TCTN2	0.0923634	2.03e-43	1.9e-42
BTBD11	-0.07995	2.05e-43	1.91e-42
FXR1	0.239957	2.05e-43	1.91e-42
NUCB2	0.201242	2.09e-43	1.95e-42
MEI1	-0.0665847	2.12e-43	1.97e-42
SLC7A2	0.274057	2.14e-43	1.99e-42
RPL10	0.171672	2.14e-43	1.99e-42
WDR64	-0.0907876	2.17e-43	2.01e-42
PNN	0.278002	2.24e-43	2.08e-42
ADAM7	-0.0971073	2.28e-43	2.11e-42
MPPED1	-0.122667	2.29e-43	2.12e-42
NR2E1	-0.094805	2.35e-43	2.18e-42
FGF17	-0.113862	2.41e-43	2.23e-42
DCTN2	0.15512	2.42e-43	2.24e-42
SLC6A11	-0.0934993	2.46e-43	2.27e-42
ZNF37A	0.109449	2.49e-43	2.3e-42
SLC16A11	-0.132667	2.49e-43	2.3e-42
SYN1	-0.0949331	2.52e-43	2.33e-42
TECTA	-0.0779934	2.55e-43	2.35e-42
HOPX	-0.109834	2.55e-43	2.36e-42
TEX26	-0.107128	2.56e-43	2.36e-42
RNF111	0.121232	2.67e-43	2.46e-42
SEMA4F	-0.0968047	2.75e-43	2.54e-42
LMX1A	-0.101143	2.76e-43	2.54e-42
EIF4H	0.25756	2.86e-43	2.63e-42
UBC	0.355511	2.92e-43	2.68e-42
CAMK2A	-0.0784736	2.93e-43	2.7e-42
NXF5	-0.0946358	2.95e-43	2.71e-42
KCNH7	-0.0977342	3.01e-43	2.76e-42
SPATA4	-0.10767	3.04e-43	2.79e-42
MTMR3	0.115814	3.2e-43	2.93e-42
STXBP5L	-0.0901755	3.23e-43	2.96e-42
PLEKHA3	0.138275	3.26e-43	2.98e-42
VPS36	0.163777	3.26e-43	2.98e-42
SLC25A3	0.185021	3.3e-43	3.02e-42
F11	-0.0981608	3.33e-43	3.05e-42
TGOLN2	0.167461	3.4e-43	3.11e-42
DHX9	0.225379	3.51e-43	3.21e-42
TCF15	-0.135598	3.54e-43	3.24e-42
IMPG2	-0.0907187	3.65e-43	3.33e-42
SMOC1	-0.0996997	3.69e-43	3.37e-42
ZNF3	0.10867	3.73e-43	3.41e-42
MSL1	0.230332	3.83e-43	3.49e-42
STAB2	-0.0749569	3.84e-43	3.5e-42
KDELR1	0.23348	3.92e-43	3.57e-42
TMEM106B	0.175999	4e-43	3.65e-42
FAM46D	-0.12403	4.05e-43	3.68e-42
GLT1D1	-0.0954466	4.14e-43	3.76e-42
ZBTB40	0.091773	4.35e-43	3.95e-42
SLC5A7	-0.0984881	4.36e-43	3.96e-42
PDLIM1	0.295609	4.42e-43	4.01e-42
TRPC7	-0.0996972	4.49e-43	4.07e-42
AK7	-0.0941986	4.55e-43	4.13e-42
UBE2R2	0.211227	4.64e-43	4.2e-42
WASHC5	0.243811	4.71e-43	4.27e-42
DNAJC6	-0.0850146	4.72e-43	4.27e-42
LRRC71	-0.0995316	4.83e-43	4.37e-42
[truncated: 23,335 more rows]
